# Supplementary material for: Toothbrush microbiomes feature a meeting ground for human oral and environmental microbiota
Source: Microbiome. 2021 Jan 31;9:32. doi: 10.1186/s40168-020-00983-x (PMC7849112; doi:10.1186/s40168-020-00983-x)
Supplement: Supplementary file 3 — Additional file 2: Table S1. Frequency and relative abundance of microbial species detected in toothbrush metagenomes. Conserved taxa (i.e., at least 50% of samples) are in bold font. [file 40168_2020_983_MOESM3_ESM.xlsx]

## Sheet: Sheet1
Number	Microbial Species	Sample Detection Frequency %	Rel. Abund. % (Average)	Rel. Abund. % (St. Error)	Full taxonomy
1	Rothia_mucilaginosa	94.1176	5.96153	1.1968	k__Bacteria|p__Actinobacteria|c__Actinobacteria|o__Actinomycetales|f__Micrococcaceae|g__Rothia|s__Rothia_mucilaginosa
2	Streptococcus_sanguinis	94.1176	4.24832	0.95999	k__Bacteria|p__Firmicutes|c__Bacilli|o__Lactobacillales|f__Streptococcaceae|g__Streptococcus|s__Streptococcus_sanguinis
3	Veillonella_unclassified	94.1176	4.30299	1.09921	k__Bacteria|p__Firmicutes|c__Negativicutes|o__Selenomonadales|f__Veillonellaceae|g__Veillonella|s__Veillonella_unclassified
4	Streptococcus_parasanguinis	91.1765	2.6764	0.620502	k__Bacteria|p__Firmicutes|c__Bacilli|o__Lactobacillales|f__Streptococcaceae|g__Streptococcus|s__Streptococcus_parasanguinis
5	Rothia_dentocariosa	88.2353	2.57484	1.07593	k__Bacteria|p__Actinobacteria|c__Actinobacteria|o__Actinomycetales|f__Micrococcaceae|g__Rothia|s__Rothia_dentocariosa
6	Veillonella_parvula	88.2353	2.69844	1.07936	k__Bacteria|p__Firmicutes|c__Negativicutes|o__Selenomonadales|f__Veillonellaceae|g__Veillonella|s__Veillonella_parvula
7	Streptococcus_mitis_oralis_pneumoniae	85.2941	1.42237	0.399493	k__Bacteria|p__Firmicutes|c__Bacilli|o__Lactobacillales|f__Streptococcaceae|g__Streptococcus|s__Streptococcus_mitis_oralis_pneumoniae
8	Klebsiella_oxytoca	85.2941	8.11379	3.40209	k__Bacteria|p__Proteobacteria|c__Gammaproteobacteria|o__Enterobacteriales|f__Enterobacteriaceae|g__Klebsiella|s__Klebsiella_oxytoca
9	Stenotrophomonas_maltophilia	85.2941	7.3645	2.57088	k__Bacteria|p__Proteobacteria|c__Gammaproteobacteria|o__Xanthomonadales|f__Xanthomonadaceae|g__Stenotrophomonas|s__Stenotrophomonas_maltophilia
10	Streptococcus_salivarius	76.4706	1.55687	0.480407	k__Bacteria|p__Firmicutes|c__Bacilli|o__Lactobacillales|f__Streptococcaceae|g__Streptococcus|s__Streptococcus_salivarius
11	Actinomyces_viscosus	73.5294	0.465448	0.213791	k__Bacteria|p__Actinobacteria|c__Actinobacteria|o__Actinomycetales|f__Actinomycetaceae|g__Actinomyces|s__Actinomyces_viscosus
12	Actinomyces_oris	67.6471	0.371154	0.162089	k__Bacteria|p__Actinobacteria|c__Actinobacteria|o__Actinomycetales|f__Actinomycetaceae|g__Actinomyces|s__Actinomyces_oris
13	Rothia_aeria	67.6471	0.657623	0.195592	k__Bacteria|p__Actinobacteria|c__Actinobacteria|o__Actinomycetales|f__Micrococcaceae|g__Rothia|s__Rothia_aeria
14	Enterobacter_cloacae	67.6471	4.89648	2.20233	k__Bacteria|p__Proteobacteria|c__Gammaproteobacteria|o__Enterobacteriales|f__Enterobacteriaceae|g__Enterobacter|s__Enterobacter_cloacae
15	Streptococcus_gordonii	64.7059	1.24696	0.766766	k__Bacteria|p__Firmicutes|c__Bacilli|o__Lactobacillales|f__Streptococcaceae|g__Streptococcus|s__Streptococcus_gordonii
16	Haemophilus_parainfluenzae	64.7059	1.40788	0.50796	k__Bacteria|p__Proteobacteria|c__Gammaproteobacteria|o__Pasteurellales|f__Pasteurellaceae|g__Haemophilus|s__Haemophilus_parainfluenzae
17	Actinomyces_odontolyticus	61.7647	0.34347	0.0989197	k__Bacteria|p__Actinobacteria|c__Actinobacteria|o__Actinomycetales|f__Actinomycetaceae|g__Actinomyces|s__Actinomyces_odontolyticus
18	Granulicatella_unclassified	61.7647	0.284754	0.0923716	k__Bacteria|p__Firmicutes|c__Bacilli|o__Lactobacillales|f__Carnobacteriaceae|g__Granulicatella|s__Granulicatella_unclassified
19	Streptococcus_australis	61.7647	0.805555	0.265905	k__Bacteria|p__Firmicutes|c__Bacilli|o__Lactobacillales|f__Streptococcaceae|g__Streptococcus|s__Streptococcus_australis
20	Granulicatella_adiacens	58.8235	0.430207	0.120508	k__Bacteria|p__Firmicutes|c__Bacilli|o__Lactobacillales|f__Carnobacteriaceae|g__Granulicatella|s__Granulicatella_adiacens
21	Streptococcus_infantis	58.8235	0.496195	0.142616	k__Bacteria|p__Firmicutes|c__Bacilli|o__Lactobacillales|f__Streptococcaceae|g__Streptococcus|s__Streptococcus_infantis
22	Kocuria_rhizophila	55.8824	2.78645	1.95571	k__Bacteria|p__Actinobacteria|c__Actinobacteria|o__Actinomycetales|f__Micrococcaceae|g__Kocuria|s__Kocuria_rhizophila
23	Abiotrophia_defectiva	55.8824	1.35997	0.5353	k__Bacteria|p__Firmicutes|c__Bacilli|o__Lactobacillales|f__Aerococcaceae|g__Abiotrophia|s__Abiotrophia_defectiva
24	Veillonella_atypica	55.8824	0.937022	0.429083	k__Bacteria|p__Firmicutes|c__Negativicutes|o__Selenomonadales|f__Veillonellaceae|g__Veillonella|s__Veillonella_atypica
25	Lautropia_mirabilis	55.8824	1.31364	0.548948	k__Bacteria|p__Proteobacteria|c__Betaproteobacteria|o__Burkholderiales|f__Burkholderiaceae|g__Lautropia|s__Lautropia_mirabilis
26	Klebsiella_unclassified	55.8824	0.655687	0.423194	k__Bacteria|p__Proteobacteria|c__Gammaproteobacteria|o__Enterobacteriales|f__Enterobacteriaceae|g__Klebsiella|s__Klebsiella_unclassified
27	Pseudomonas_unclassified	55.8824	2.89977	1.64817	k__Bacteria|p__Proteobacteria|c__Gammaproteobacteria|o__Pseudomonadales|f__Pseudomonadaceae|g__Pseudomonas|s__Pseudomonas_unclassified
28	Actinomyces_massiliensis	52.9412	0.24088	0.0773374	k__Bacteria|p__Actinobacteria|c__Actinobacteria|o__Actinomycetales|f__Actinomycetaceae|g__Actinomyces|s__Actinomyces_massiliensis
29	Oribacterium_sinus	52.9412	0.210832	0.084167	k__Bacteria|p__Firmicutes|c__Clostridia|o__Clostridiales|f__Lachnospiraceae|g__Oribacterium|s__Oribacterium_sinus
30	Veillonella_dispar	52.9412	0.229577	0.105605	k__Bacteria|p__Firmicutes|c__Negativicutes|o__Selenomonadales|f__Veillonellaceae|g__Veillonella|s__Veillonella_dispar
31	Neisseria_unclassified	52.9412	1.59808	1.04228	k__Bacteria|p__Proteobacteria|c__Betaproteobacteria|o__Neisseriales|f__Neisseriaceae|g__Neisseria|s__Neisseria_unclassified
32	Corynebacterium_matruchotii	50	0.300151	0.124335	k__Bacteria|p__Actinobacteria|c__Actinobacteria|o__Actinomycetales|f__Corynebacteriaceae|g__Corynebacterium|s__Corynebacterium_matruchotii
33	Prevotella_melaninogenica	50	0.820962	0.305472	k__Bacteria|p__Bacteroidetes|c__Bacteroidia|o__Bacteroidales|f__Prevotellaceae|g__Prevotella|s__Prevotella_melaninogenica
34	Gemella_haemolysans	50	0.313856	0.130568	k__Bacteria|p__Firmicutes|c__Bacilli|o__Bacillales|f__Bacillales_noname|g__Gemella|s__Gemella_haemolysans
35	Gemella_unclassified	50	0.132304	0.0711974	k__Bacteria|p__Firmicutes|c__Bacilli|o__Bacillales|f__Bacillales_noname|g__Gemella|s__Gemella_unclassified
36	Stomatobaculum_longum	50	0.180624	0.0696295	k__Bacteria|p__Firmicutes|c__Clostridia|o__Clostridiales|f__Lachnospiraceae|g__Stomatobaculum|s__Stomatobaculum_longum
37	Leptotrichia_unclassified	50	0.228605	0.0697585	k__Bacteria|p__Fusobacteria|c__Fusobacteriia|o__Fusobacteriales|f__Leptotrichiaceae|g__Leptotrichia|s__Leptotrichia_unclassified
38	Streptococcus_cristatus	47.0588	0.149558	0.0638345	k__Bacteria|p__Firmicutes|c__Bacilli|o__Lactobacillales|f__Streptococcaceae|g__Streptococcus|s__Streptococcus_cristatus
39	Brevundimonas_diminuta	47.0588	3.26231	2.70047	k__Bacteria|p__Proteobacteria|c__Alphaproteobacteria|o__Caulobacterales|f__Caulobacteraceae|g__Brevundimonas|s__Brevundimonas_diminuta
40	Stenotrophomonas_unclassified	47.0588	0.12375	0.0490297	k__Bacteria|p__Proteobacteria|c__Gammaproteobacteria|o__Xanthomonadales|f__Xanthomonadaceae|g__Stenotrophomonas|s__Stenotrophomonas_unclassified
41	Corynebacterium_durum	44.1176	0.177526	0.0754543	k__Bacteria|p__Actinobacteria|c__Actinobacteria|o__Actinomycetales|f__Corynebacteriaceae|g__Corynebacterium|s__Corynebacterium_durum
42	Atopobium_parvulum	44.1176	0.170701	0.0761984	k__Bacteria|p__Actinobacteria|c__Actinobacteria|o__Coriobacteriales|f__Coriobacteriaceae|g__Atopobium|s__Atopobium_parvulum
43	Actinomyces_naeslundii	41.1765	0.0560115	0.0213787	k__Bacteria|p__Actinobacteria|c__Actinobacteria|o__Actinomycetales|f__Actinomycetaceae|g__Actinomyces|s__Actinomyces_naeslundii
44	Streptococcus_intermedius	41.1765	0.322157	0.19437	k__Bacteria|p__Firmicutes|c__Bacilli|o__Lactobacillales|f__Streptococcaceae|g__Streptococcus|s__Streptococcus_intermedius
45	Lachnospiraceae_bacterium_ICM7	41.1765	0.0767809	0.0326021	k__Bacteria|p__Firmicutes|c__Clostridia|o__Clostridiales|f__Lachnospiraceae|g__Lachnospiraceae_noname|s__Lachnospiraceae_bacterium_ICM7
46	Actinomyces_graevenitzii	38.2353	0.228699	0.120483	k__Bacteria|p__Actinobacteria|c__Actinobacteria|o__Actinomycetales|f__Actinomycetaceae|g__Actinomyces|s__Actinomyces_graevenitzii
47	Streptococcus_tigurinus	38.2353	0.10899	0.0481423	k__Bacteria|p__Firmicutes|c__Bacilli|o__Lactobacillales|f__Streptococcaceae|g__Streptococcus|s__Streptococcus_tigurinus
48	Fusobacterium_nucleatum	38.2353	0.254007	0.142334	k__Bacteria|p__Fusobacteria|c__Fusobacteriia|o__Fusobacteriales|f__Fusobacteriaceae|g__Fusobacterium|s__Fusobacterium_nucleatum
49	Acinetobacter_pittii_calcoaceticus_nosocomialis	38.2353	2.33141	1.58986	k__Bacteria|p__Proteobacteria|c__Gammaproteobacteria|o__Pseudomonadales|f__Moraxellaceae|g__Acinetobacter|s__Acinetobacter_pittii_calcoaceticus_nosocomialis
50	Kocuria_unclassified	35.2941	0.443776	0.301977	k__Bacteria|p__Actinobacteria|c__Actinobacteria|o__Actinomycetales|f__Micrococcaceae|g__Kocuria|s__Kocuria_unclassified
51	Prevotella_nanceiensis	35.2941	0.0860618	0.0426615	k__Bacteria|p__Bacteroidetes|c__Bacteroidia|o__Bacteroidales|f__Prevotellaceae|g__Prevotella|s__Prevotella_nanceiensis
52	Peptostreptococcus_unclassified	35.2941	0.127329	0.0842244	k__Bacteria|p__Firmicutes|c__Clostridia|o__Clostridiales|f__Peptostreptococcaceae|g__Peptostreptococcus|s__Peptostreptococcus_unclassified
53	Solobacterium_moorei	35.2941	0.197018	0.113881	k__Bacteria|p__Firmicutes|c__Erysipelotrichia|o__Erysipelotrichales|f__Erysipelotrichaceae|g__Solobacterium|s__Solobacterium_moorei
54	Propionibacterium_propionicum	32.3529	0.0391841	0.0159188	k__Bacteria|p__Actinobacteria|c__Actinobacteria|o__Actinomycetales|f__Propionibacteriaceae|g__Propionibacterium|s__Propionibacterium_propionicum
55	candidate_division_TM7_single_cell_isolate_TM7c	32.3529	0.0880447	0.0348139	k__Bacteria|p__Candidatus_Saccharibacteria|c__Candidatus_Saccharibacteria_noname|o__Candidatus_Saccharibacteria_noname|f__Candidatus_Saccharibacteria_noname|g__Candidatus_Saccharibacteria_noname|s__candidate_division_TM7_single_cell_isolate_TM7c
56	Citrobacter_unclassified	32.3529	0.303287	0.294462	k__Bacteria|p__Proteobacteria|c__Gammaproteobacteria|o__Enterobacteriales|f__Enterobacteriaceae|g__Citrobacter|s__Citrobacter_unclassified
57	Acinetobacter_ursingii	32.3529	3.076	2.03893	k__Bacteria|p__Proteobacteria|c__Gammaproteobacteria|o__Pseudomonadales|f__Moraxellaceae|g__Acinetobacter|s__Acinetobacter_ursingii
58	Actinomyces_johnsonii	29.4118	0.0895271	0.0643546	k__Bacteria|p__Actinobacteria|c__Actinobacteria|o__Actinomycetales|f__Actinomycetaceae|g__Actinomyces|s__Actinomyces_johnsonii
59	Prevotella_nigrescens	29.4118	0.0246388	0.0108158	k__Bacteria|p__Bacteroidetes|c__Bacteroidia|o__Bacteroidales|f__Prevotellaceae|g__Prevotella|s__Prevotella_nigrescens
60	Gemella_sanguinis	29.4118	0.101164	0.0560873	k__Bacteria|p__Firmicutes|c__Bacilli|o__Bacillales|f__Bacillales_noname|g__Gemella|s__Gemella_sanguinis
61	Streptococcus_vestibularis	29.4118	0.0606541	0.0292852	k__Bacteria|p__Firmicutes|c__Bacilli|o__Lactobacillales|f__Streptococcaceae|g__Streptococcus|s__Streptococcus_vestibularis
62	Dialister_invisus	29.4118	0.0267626	0.0143751	k__Bacteria|p__Firmicutes|c__Negativicutes|o__Selenomonadales|f__Veillonellaceae|g__Dialister|s__Dialister_invisus
63	Leptotrichia_wadei	29.4118	0.0409062	0.0184374	k__Bacteria|p__Fusobacteria|c__Fusobacteriia|o__Fusobacteriales|f__Leptotrichiaceae|g__Leptotrichia|s__Leptotrichia_wadei
64	Sphingobium_yanoikuyae	29.4118	2.18974	1.3755	k__Bacteria|p__Proteobacteria|c__Alphaproteobacteria|o__Sphingomonadales|f__Sphingomonadaceae|g__Sphingobium|s__Sphingobium_yanoikuyae
65	Neisseria_meningitidis	29.4118	0.0215765	0.0128851	k__Bacteria|p__Proteobacteria|c__Betaproteobacteria|o__Neisseriales|f__Neisseriaceae|g__Neisseria|s__Neisseria_meningitidis
66	Neisseria_sicca	29.4118	0.400621	0.289857	k__Bacteria|p__Proteobacteria|c__Betaproteobacteria|o__Neisseriales|f__Neisseriaceae|g__Neisseria|s__Neisseria_sicca
67	Cardiobacterium_hominis	29.4118	0.06837	0.0290258	k__Bacteria|p__Proteobacteria|c__Gammaproteobacteria|o__Cardiobacteriales|f__Cardiobacteriaceae|g__Cardiobacterium|s__Cardiobacterium_hominis
68	Capnocytophaga_unclassified	26.4706	0.0942606	0.0392315	k__Bacteria|p__Bacteroidetes|c__Flavobacteriia|o__Flavobacteriales|f__Flavobacteriaceae|g__Capnocytophaga|s__Capnocytophaga_unclassified
69	Gemella_morbillorum	26.4706	0.0821159	0.0356727	k__Bacteria|p__Firmicutes|c__Bacilli|o__Bacillales|f__Bacillales_noname|g__Gemella|s__Gemella_morbillorum
70	Eubacterium_brachy	26.4706	0.0535421	0.0259993	k__Bacteria|p__Firmicutes|c__Clostridia|o__Clostridiales|f__Eubacteriaceae|g__Eubacterium|s__Eubacterium_brachy
71	Lachnoanaerobaculum_saburreum	26.4706	0.0885765	0.0491364	k__Bacteria|p__Firmicutes|c__Clostridia|o__Clostridiales|f__Lachnospiraceae|g__Lachnoanaerobaculum|s__Lachnoanaerobaculum_saburreum
72	Lachnospiraceae_bacterium_oral_taxon_082	26.4706	0.0444541	0.0249645	k__Bacteria|p__Firmicutes|c__Clostridia|o__Clostridiales|f__Lachnospiraceae|g__Lachnospiraceae_noname|s__Lachnospiraceae_bacterium_oral_taxon_082
73	Kingella_oralis	26.4706	0.0340509	0.011386	k__Bacteria|p__Proteobacteria|c__Betaproteobacteria|o__Neisseriales|f__Neisseriaceae|g__Kingella|s__Kingella_oralis
74	Citrobacter_freundii	26.4706	1.41815	1.32896	k__Bacteria|p__Proteobacteria|c__Gammaproteobacteria|o__Enterobacteriales|f__Enterobacteriaceae|g__Citrobacter|s__Citrobacter_freundii
75	Prevotella_histicola	23.5294	0.352606	0.202339	k__Bacteria|p__Bacteroidetes|c__Bacteroidia|o__Bacteroidales|f__Prevotellaceae|g__Prevotella|s__Prevotella_histicola
76	Parvimonas_unclassified	23.5294	0.0285968	0.0168471	k__Bacteria|p__Firmicutes|c__Clostridia|o__Clostridiales|f__Clostridiales_Family_XI_Incertae_Sedis|g__Parvimonas|s__Parvimonas_unclassified
77	Eubacterium_infirmum	23.5294	0.0163224	0.00864066	k__Bacteria|p__Firmicutes|c__Clostridia|o__Clostridiales|f__Clostridiales_Family_XIII_Incertae_Sedis|g__Clostridiales_Family_XIII_Incertae_Sedis_noname|s__Eubacterium_infirmum
78	Peptostreptococcus_stomatis	23.5294	0.0227979	0.0142066	k__Bacteria|p__Firmicutes|c__Clostridia|o__Clostridiales|f__Peptostreptococcaceae|g__Peptostreptococcus|s__Peptostreptococcus_stomatis
79	Megasphaera_micronuciformis	23.5294	0.150134	0.0873739	k__Bacteria|p__Firmicutes|c__Negativicutes|o__Selenomonadales|f__Veillonellaceae|g__Megasphaera|s__Megasphaera_micronuciformis
80	Neisseria_flavescens	23.5294	0.0932882	0.0527662	k__Bacteria|p__Proteobacteria|c__Betaproteobacteria|o__Neisseriales|f__Neisseriaceae|g__Neisseria|s__Neisseria_flavescens
81	Scardovia_wiggsiae	20.5882	0.0189397	0.0103775	k__Bacteria|p__Actinobacteria|c__Actinobacteria|o__Bifidobacteriales|f__Bifidobacteriaceae|g__Scardovia|s__Scardovia_wiggsiae
82	Atopobium_rimae	20.5882	0.0147359	0.00673958	k__Bacteria|p__Actinobacteria|c__Actinobacteria|o__Coriobacteriales|f__Coriobacteriaceae|g__Atopobium|s__Atopobium_rimae
83	candidate_division_TM7_single_cell_isolate_TM7b	20.5882	0.0389674	0.0204703	k__Bacteria|p__Candidatus_Saccharibacteria|c__Candidatus_Saccharibacteria_noname|o__Candidatus_Saccharibacteria_noname|f__Candidatus_Saccharibacteria_noname|g__Candidatus_Saccharibacteria_noname|s__candidate_division_TM7_single_cell_isolate_TM7b
84	Fusobacterium_periodonticum	20.5882	0.0434253	0.0220704	k__Bacteria|p__Fusobacteria|c__Fusobacteriia|o__Fusobacteriales|f__Fusobacteriaceae|g__Fusobacterium|s__Fusobacterium_periodonticum
85	Comamonas_unclassified	20.5882	0.333607	0.227218	k__Bacteria|p__Proteobacteria|c__Betaproteobacteria|o__Burkholderiales|f__Comamonadaceae|g__Comamonas|s__Comamonas_unclassified
86	Neisseria_subflava	20.5882	0.0193659	0.011647	k__Bacteria|p__Proteobacteria|c__Betaproteobacteria|o__Neisseriales|f__Neisseriaceae|g__Neisseria|s__Neisseria_subflava
87	Klebsiella_pneumoniae	20.5882	1.53128	1.47681	k__Bacteria|p__Proteobacteria|c__Gammaproteobacteria|o__Enterobacteriales|f__Enterobacteriaceae|g__Klebsiella|s__Klebsiella_pneumoniae
88	Prevotella_denticola	17.6471	0.0281256	0.0163582	k__Bacteria|p__Bacteroidetes|c__Bacteroidia|o__Bacteroidales|f__Prevotellaceae|g__Prevotella|s__Prevotella_denticola
89	Prevotella_oris	17.6471	0.0225794	0.0130398	k__Bacteria|p__Bacteroidetes|c__Bacteroidia|o__Bacteroidales|f__Prevotellaceae|g__Prevotella|s__Prevotella_oris
90	Prevotella_salivae	17.6471	0.0504985	0.0353654	k__Bacteria|p__Bacteroidetes|c__Bacteroidia|o__Bacteroidales|f__Prevotellaceae|g__Prevotella|s__Prevotella_salivae
91	Prevotella_veroralis	17.6471	0.00405824	0.00242894	k__Bacteria|p__Bacteroidetes|c__Bacteroidia|o__Bacteroidales|f__Prevotellaceae|g__Prevotella|s__Prevotella_veroralis
92	Sphingobacterium_unclassified	17.6471	0.0523891	0.0259705	k__Bacteria|p__Bacteroidetes|c__Sphingobacteriia|o__Sphingobacteriales|f__Sphingobacteriaceae|g__Sphingobacterium|s__Sphingobacterium_unclassified
93	Granulicatella_elegans	17.6471	0.132577	0.0715427	k__Bacteria|p__Firmicutes|c__Bacilli|o__Lactobacillales|f__Carnobacteriaceae|g__Granulicatella|s__Granulicatella_elegans
94	Streptococcus_constellatus	17.6471	0.00318706	0.00160331	k__Bacteria|p__Firmicutes|c__Bacilli|o__Lactobacillales|f__Streptococcaceae|g__Streptococcus|s__Streptococcus_constellatus
95	Streptococcus_mutans	17.6471	0.0456274	0.0267069	k__Bacteria|p__Firmicutes|c__Bacilli|o__Lactobacillales|f__Streptococcaceae|g__Streptococcus|s__Streptococcus_mutans
96	Selenomonas_noxia	17.6471	0.0307497	0.0143971	k__Bacteria|p__Firmicutes|c__Negativicutes|o__Selenomonadales|f__Veillonellaceae|g__Selenomonas|s__Selenomonas_noxia
97	Agrobacterium_unclassified	17.6471	0.0161409	0.0084543	k__Bacteria|p__Proteobacteria|c__Alphaproteobacteria|o__Rhizobiales|f__Rhizobiaceae|g__Agrobacterium|s__Agrobacterium_unclassified
98	Neisseria_elongata	17.6471	0.0871541	0.0601268	k__Bacteria|p__Proteobacteria|c__Betaproteobacteria|o__Neisseriales|f__Neisseriaceae|g__Neisseria|s__Neisseria_elongata
99	Campylobacter_concisus	17.6471	0.00422941	0.00199294	k__Bacteria|p__Proteobacteria|c__Epsilonproteobacteria|o__Campylobacterales|f__Campylobacteraceae|g__Campylobacter|s__Campylobacter_concisus
100	Escherichia_unclassified	17.6471	0.116835	0.0571992	k__Bacteria|p__Proteobacteria|c__Gammaproteobacteria|o__Enterobacteriales|f__Enterobacteriaceae|g__Escherichia|s__Escherichia_unclassified
101	Haemophilus_sputorum	17.6471	0.00937029	0.00542876	k__Bacteria|p__Proteobacteria|c__Gammaproteobacteria|o__Pasteurellales|f__Pasteurellaceae|g__Haemophilus|s__Haemophilus_sputorum
102	Pseudomonas_putida	17.6471	0.172569	0.125787	k__Bacteria|p__Proteobacteria|c__Gammaproteobacteria|o__Pseudomonadales|f__Pseudomonadaceae|g__Pseudomonas|s__Pseudomonas_putida
103	Actinomyces_sp_oral_taxon_448	14.7059	0.455216	0.216917	k__Bacteria|p__Actinobacteria|c__Actinobacteria|o__Actinomycetales|f__Actinomycetaceae|g__Actinomyces|s__Actinomyces_sp_oral_taxon_448
104	Porphyromonas_sp_oral_taxon_279	14.7059	0.248242	0.134792	k__Bacteria|p__Bacteroidetes|c__Bacteroidia|o__Bacteroidales|f__Porphyromonadaceae|g__Porphyromonas|s__Porphyromonas_sp_oral_taxon_279
105	Alloprevotella_unclassified	14.7059	0.0115582	0.0085674	k__Bacteria|p__Bacteroidetes|c__Bacteroidia|o__Bacteroidales|f__Prevotellaceae|g__Alloprevotella|s__Alloprevotella_unclassified
106	Prevotella_oulorum	14.7059	0.00903794	0.00745263	k__Bacteria|p__Bacteroidetes|c__Bacteroidia|o__Bacteroidales|f__Prevotellaceae|g__Prevotella|s__Prevotella_oulorum
107	Prevotella_pallens	14.7059	0.0404782	0.0235787	k__Bacteria|p__Bacteroidetes|c__Bacteroidia|o__Bacteroidales|f__Prevotellaceae|g__Prevotella|s__Prevotella_pallens
108	Capnocytophaga_gingivalis	14.7059	0.0521976	0.0340185	k__Bacteria|p__Bacteroidetes|c__Flavobacteriia|o__Flavobacteriales|f__Flavobacteriaceae|g__Capnocytophaga|s__Capnocytophaga_gingivalis
109	Streptococcus_anginosus	14.7059	0.00625059	0.0038582	k__Bacteria|p__Firmicutes|c__Bacilli|o__Lactobacillales|f__Streptococcaceae|g__Streptococcus|s__Streptococcus_anginosus
110	Streptococcus_oligofermentans	14.7059	0.0170797	0.0137343	k__Bacteria|p__Firmicutes|c__Bacilli|o__Lactobacillales|f__Streptococcaceae|g__Streptococcus|s__Streptococcus_oligofermentans
111	Oribacterium_sp_oral_taxon_078	14.7059	0.0231194	0.0136297	k__Bacteria|p__Firmicutes|c__Clostridia|o__Clostridiales|f__Lachnospiraceae|g__Oribacterium|s__Oribacterium_sp_oral_taxon_078
112	Leptotrichia_buccalis	14.7059	0.0101565	0.0052271	k__Bacteria|p__Fusobacteria|c__Fusobacteriia|o__Fusobacteriales|f__Leptotrichiaceae|g__Leptotrichia|s__Leptotrichia_buccalis
113	Leptotrichia_hofstadii	14.7059	0.00402118	0.00228727	k__Bacteria|p__Fusobacteria|c__Fusobacteriia|o__Fusobacteriales|f__Leptotrichiaceae|g__Leptotrichia|s__Leptotrichia_hofstadii
114	Brevundimonas_unclassified	14.7059	0.302428	0.290216	k__Bacteria|p__Proteobacteria|c__Alphaproteobacteria|o__Caulobacterales|f__Caulobacteraceae|g__Brevundimonas|s__Brevundimonas_unclassified
115	Agrobacterium_tumefaciens	14.7059	0.04403	0.0403892	k__Bacteria|p__Proteobacteria|c__Alphaproteobacteria|o__Rhizobiales|f__Rhizobiaceae|g__Agrobacterium|s__Agrobacterium_tumefaciens
116	Delftia_acidovorans	14.7059	0.674553	0.441342	k__Bacteria|p__Proteobacteria|c__Betaproteobacteria|o__Burkholderiales|f__Comamonadaceae|g__Delftia|s__Delftia_acidovorans
117	Delftia_unclassified	14.7059	0.462567	0.291971	k__Bacteria|p__Proteobacteria|c__Betaproteobacteria|o__Burkholderiales|f__Comamonadaceae|g__Delftia|s__Delftia_unclassified
118	Eikenella_corrodens	14.7059	0.0138103	0.00725738	k__Bacteria|p__Proteobacteria|c__Betaproteobacteria|o__Neisseriales|f__Neisseriaceae|g__Eikenella|s__Eikenella_corrodens
119	Acinetobacter_johnsonii	14.7059	0.39111	0.288107	k__Bacteria|p__Proteobacteria|c__Gammaproteobacteria|o__Pseudomonadales|f__Moraxellaceae|g__Acinetobacter|s__Acinetobacter_johnsonii
120	Pseudomonas_aeruginosa	14.7059	1.38258	1.15125	k__Bacteria|p__Proteobacteria|c__Gammaproteobacteria|o__Pseudomonadales|f__Pseudomonadaceae|g__Pseudomonas|s__Pseudomonas_aeruginosa
121	Pseudomonas_stutzeri	14.7059	0.342866	0.307566	k__Bacteria|p__Proteobacteria|c__Gammaproteobacteria|o__Pseudomonadales|f__Pseudomonadaceae|g__Pseudomonas|s__Pseudomonas_stutzeri
122	Actinomyces_georgiae	11.7647	0.00778529	0.00593664	k__Bacteria|p__Actinobacteria|c__Actinobacteria|o__Actinomycetales|f__Actinomycetaceae|g__Actinomyces|s__Actinomyces_georgiae
123	Scardovia_unclassified	11.7647	0.00188735	0.000992696	k__Bacteria|p__Actinobacteria|c__Actinobacteria|o__Bifidobacteriales|f__Bifidobacteriaceae|g__Scardovia|s__Scardovia_unclassified
124	Capnocytophaga_granulosa	11.7647	0.01064	0.00672727	k__Bacteria|p__Bacteroidetes|c__Flavobacteriia|o__Flavobacteriales|f__Flavobacteriaceae|g__Capnocytophaga|s__Capnocytophaga_granulosa
125	Streptococcus_peroris	11.7647	0.0243553	0.0199944	k__Bacteria|p__Firmicutes|c__Bacilli|o__Lactobacillales|f__Streptococcaceae|g__Streptococcus|s__Streptococcus_peroris
126	Catonella_morbi	11.7647	0.00460853	0.00273055	k__Bacteria|p__Firmicutes|c__Clostridia|o__Clostridiales|f__Lachnospiraceae|g__Catonella|s__Catonella_morbi
127	Eubacterium_yurii	11.7647	0.0122362	0.00800204	k__Bacteria|p__Firmicutes|c__Clostridia|o__Clostridiales|f__Peptostreptococcaceae|g__Peptostreptococcaceae_noname|s__Eubacterium_yurii
128	Selenomonas_artemidis	11.7647	0.00995235	0.00706637	k__Bacteria|p__Firmicutes|c__Negativicutes|o__Selenomonadales|f__Veillonellaceae|g__Selenomonas|s__Selenomonas_artemidis
129	Selenomonas_sputigena	11.7647	0.00429559	0.00268838	k__Bacteria|p__Firmicutes|c__Negativicutes|o__Selenomonadales|f__Veillonellaceae|g__Selenomonas|s__Selenomonas_sputigena
130	Rhizobium_lupini	11.7647	0.0124162	0.00908082	k__Bacteria|p__Proteobacteria|c__Alphaproteobacteria|o__Rhizobiales|f__Rhizobiaceae|g__Rhizobium|s__Rhizobium_lupini
131	Achromobacter_piechaudii	11.7647	0.135456	0.0949592	k__Bacteria|p__Proteobacteria|c__Betaproteobacteria|o__Burkholderiales|f__Alcaligenaceae|g__Achromobacter|s__Achromobacter_piechaudii
132	Bordetella_unclassified	11.7647	0.0596738	0.0302884	k__Bacteria|p__Proteobacteria|c__Betaproteobacteria|o__Burkholderiales|f__Alcaligenaceae|g__Bordetella|s__Bordetella_unclassified
133	Kingella_denitrificans	11.7647	0.0435479	0.0273146	k__Bacteria|p__Proteobacteria|c__Betaproteobacteria|o__Neisseriales|f__Neisseriaceae|g__Kingella|s__Kingella_denitrificans
134	Neisseria_bacilliformis	11.7647	0.0108676	0.00691565	k__Bacteria|p__Proteobacteria|c__Betaproteobacteria|o__Neisseriales|f__Neisseriaceae|g__Neisseria|s__Neisseria_bacilliformis
135	Campylobacter_gracilis	11.7647	0.0120165	0.00727764	k__Bacteria|p__Proteobacteria|c__Epsilonproteobacteria|o__Campylobacterales|f__Campylobacteraceae|g__Campylobacter|s__Campylobacter_gracilis
136	Aggregatibacter_unclassified	11.7647	0.000903529	0.000469696	k__Bacteria|p__Proteobacteria|c__Gammaproteobacteria|o__Pasteurellales|f__Pasteurellaceae|g__Aggregatibacter|s__Aggregatibacter_unclassified
137	Porphyromonas_catoniae	8.82353	0.0228379	0.0160078	k__Bacteria|p__Bacteroidetes|c__Bacteroidia|o__Bacteroidales|f__Porphyromonadaceae|g__Porphyromonas|s__Porphyromonas_catoniae
138	Porphyromonas_endodontalis	8.82353	0.004485	0.00310345	k__Bacteria|p__Bacteroidetes|c__Bacteroidia|o__Bacteroidales|f__Porphyromonadaceae|g__Porphyromonas|s__Porphyromonas_endodontalis
139	Chryseobacterium_unclassified	8.82353	0.430234	0.301306	k__Bacteria|p__Bacteroidetes|c__Flavobacteriia|o__Flavobacteriales|f__Flavobacteriaceae|g__Chryseobacterium|s__Chryseobacterium_unclassified
140	Aerococcus_viridans	8.82353	0.0550482	0.0394373	k__Bacteria|p__Firmicutes|c__Bacilli|o__Lactobacillales|f__Aerococcaceae|g__Aerococcus|s__Aerococcus_viridans
141	Parvimonas_micra	8.82353	0.00610559	0.00587737	k__Bacteria|p__Firmicutes|c__Clostridia|o__Clostridiales|f__Clostridiales_Family_XI_Incertae_Sedis|g__Parvimonas|s__Parvimonas_micra
142	Lachnospiraceae_oral_taxon_107	8.82353	0.01629	0.0124185	k__Bacteria|p__Firmicutes|c__Clostridia|o__Clostridiales|f__Lachnospiraceae|g__Lachnospiraceae_noname|s__Lachnospiraceae_oral_taxon_107
143	Selenomonas_flueggei	8.82353	0.00296088	0.00274702	k__Bacteria|p__Firmicutes|c__Negativicutes|o__Selenomonadales|f__Veillonellaceae|g__Selenomonas|s__Selenomonas_flueggei
144	Ochrobactrum_anthropi	8.82353	0.0278221	0.0230896	k__Bacteria|p__Proteobacteria|c__Alphaproteobacteria|o__Rhizobiales|f__Brucellaceae|g__Ochrobactrum|s__Ochrobactrum_anthropi
145	Roseomonas_unclassified	8.82353	0.00552324	0.0042706	k__Bacteria|p__Proteobacteria|c__Alphaproteobacteria|o__Rhodospirillales|f__Acetobacteraceae|g__Roseomonas|s__Roseomonas_unclassified
146	Sphingopyxis_unclassified	8.82353	0.0123774	0.00866564	k__Bacteria|p__Proteobacteria|c__Alphaproteobacteria|o__Sphingomonadales|f__Sphingomonadaceae|g__Sphingopyxis|s__Sphingopyxis_unclassified
147	Achromobacter_unclassified	8.82353	0.0333644	0.0270709	k__Bacteria|p__Proteobacteria|c__Betaproteobacteria|o__Burkholderiales|f__Alcaligenaceae|g__Achromobacter|s__Achromobacter_unclassified
148	Kingella_unclassified	8.82353	0.00597441	0.00403964	k__Bacteria|p__Proteobacteria|c__Betaproteobacteria|o__Neisseriales|f__Neisseriaceae|g__Kingella|s__Kingella_unclassified
149	Neisseria_macacae	8.82353	0.0103838	0.00910484	k__Bacteria|p__Proteobacteria|c__Betaproteobacteria|o__Neisseriales|f__Neisseriaceae|g__Neisseria|s__Neisseria_macacae
150	Campylobacter_showae	8.82353	0.00276147	0.00185284	k__Bacteria|p__Proteobacteria|c__Epsilonproteobacteria|o__Campylobacterales|f__Campylobacteraceae|g__Campylobacter|s__Campylobacter_showae
151	Cardiobacterium_valvarum	8.82353	0.00459765	0.00345424	k__Bacteria|p__Proteobacteria|c__Gammaproteobacteria|o__Cardiobacteriales|f__Cardiobacteriaceae|g__Cardiobacterium|s__Cardiobacterium_valvarum
152	Raoultella_ornithinolytica	8.82353	0.496451	0.496165	k__Bacteria|p__Proteobacteria|c__Gammaproteobacteria|o__Enterobacteriales|f__Enterobacteriaceae|g__Raoultella|s__Raoultella_ornithinolytica
153	Actinobacillus_unclassified	8.82353	0.00156029	0.000918942	k__Bacteria|p__Proteobacteria|c__Gammaproteobacteria|o__Pasteurellales|f__Pasteurellaceae|g__Actinobacillus|s__Actinobacillus_unclassified
154	Aggregatibacter_segnis	8.82353	0.00388265	0.00273693	k__Bacteria|p__Proteobacteria|c__Gammaproteobacteria|o__Pasteurellales|f__Pasteurellaceae|g__Aggregatibacter|s__Aggregatibacter_segnis
155	Haemophilus_haemolyticus	8.82353	0.00663324	0.00495562	k__Bacteria|p__Proteobacteria|c__Gammaproteobacteria|o__Pasteurellales|f__Pasteurellaceae|g__Haemophilus|s__Haemophilus_haemolyticus
156	Acinetobacter_lwoffii	8.82353	1.09589	1.09318	k__Bacteria|p__Proteobacteria|c__Gammaproteobacteria|o__Pseudomonadales|f__Moraxellaceae|g__Acinetobacter|s__Acinetobacter_lwoffii
157	Acinetobacter_parvus	8.82353	0.0498279	0.0377862	k__Bacteria|p__Proteobacteria|c__Gammaproteobacteria|o__Pseudomonadales|f__Moraxellaceae|g__Acinetobacter|s__Acinetobacter_parvus
158	Actinobaculum_sp_oral_taxon_183	5.88235	0.173326	0.125633	k__Bacteria|p__Actinobacteria|c__Actinobacteria|o__Actinomycetales|f__Actinomycetaceae|g__Actinobaculum|s__Actinobaculum_sp_oral_taxon_183
159	Actinomyces_sp_HPA0247	5.88235	0.323364	0.261801	k__Bacteria|p__Actinobacteria|c__Actinobacteria|o__Actinomycetales|f__Actinomycetaceae|g__Actinomyces|s__Actinomyces_sp_HPA0247
160	Actinomyces_sp_ICM47	5.88235	0.170352	0.123894	k__Bacteria|p__Actinobacteria|c__Actinobacteria|o__Actinomycetales|f__Actinomycetaceae|g__Actinomyces|s__Actinomyces_sp_ICM47
161	Brevibacterium_unclassified	5.88235	0.002275	0.0016121	k__Bacteria|p__Actinobacteria|c__Actinobacteria|o__Actinomycetales|f__Brevibacteriaceae|g__Brevibacterium|s__Brevibacterium_unclassified
162	Rothia_unclassified	5.88235	0.0175579	0.0173908	k__Bacteria|p__Actinobacteria|c__Actinobacteria|o__Actinomycetales|f__Micrococcaceae|g__Rothia|s__Rothia_unclassified
163	Propionibacterium_acnes	5.88235	0.00211706	0.00206881	k__Bacteria|p__Actinobacteria|c__Actinobacteria|o__Actinomycetales|f__Propionibacteriaceae|g__Propionibacterium|s__Propionibacterium_acnes
164	Alloscardovia_omnicolens	5.88235	0.0394876	0.0389811	k__Bacteria|p__Actinobacteria|c__Actinobacteria|o__Bifidobacteriales|f__Bifidobacteriaceae|g__Alloscardovia|s__Alloscardovia_omnicolens
165	Slackia_unclassified	5.88235	0.00146559	0.00130027	k__Bacteria|p__Actinobacteria|c__Actinobacteria|o__Coriobacteriales|f__Coriobacteriaceae|g__Slackia|s__Slackia_unclassified
166	Bacteroidetes_oral_taxon_274	5.88235	0.00219029	0.00208879	k__Bacteria|p__Bacteroidetes|c__Bacteroidetes_noname|o__Bacteroidetes_noname|f__Bacteroidetes_noname|g__Bacteroidetes_noname|s__Bacteroidetes_oral_taxon_274
167	Chryseobacterium_gleum	5.88235	0.0308956	0.0284683	k__Bacteria|p__Bacteroidetes|c__Flavobacteriia|o__Flavobacteriales|f__Flavobacteriaceae|g__Chryseobacterium|s__Chryseobacterium_gleum
168	Chryseobacterium_taeanense	5.88235	0.00624353	0.00521312	k__Bacteria|p__Bacteroidetes|c__Flavobacteriia|o__Flavobacteriales|f__Flavobacteriaceae|g__Chryseobacterium|s__Chryseobacterium_taeanense
169	Staphylococcus_epidermidis	5.88235	0.00595	0.00488163	k__Bacteria|p__Firmicutes|c__Bacilli|o__Bacillales|f__Staphylococcaceae|g__Staphylococcus|s__Staphylococcus_epidermidis
170	Staphylococcus_warneri	5.88235	0.00626853	0.00622383	k__Bacteria|p__Firmicutes|c__Bacilli|o__Bacillales|f__Staphylococcaceae|g__Staphylococcus|s__Staphylococcus_warneri
171	Enterococcus_faecalis	5.88235	0.0756085	0.0738375	k__Bacteria|p__Firmicutes|c__Bacilli|o__Lactobacillales|f__Enterococcaceae|g__Enterococcus|s__Enterococcus_faecalis
172	Streptococcus_thermophilus	5.88235	0.0108544	0.0108127	k__Bacteria|p__Firmicutes|c__Bacilli|o__Lactobacillales|f__Streptococcaceae|g__Streptococcus|s__Streptococcus_thermophilus
173	Leptotrichia_goodfellowii	5.88235	0.001625	0.00121843	k__Bacteria|p__Fusobacteria|c__Fusobacteriia|o__Fusobacteriales|f__Leptotrichiaceae|g__Leptotrichia|s__Leptotrichia_goodfellowii
174	Leptotrichia_shahii	5.88235	0.00287676	0.00223998	k__Bacteria|p__Fusobacteria|c__Fusobacteriia|o__Fusobacteriales|f__Leptotrichiaceae|g__Leptotrichia|s__Leptotrichia_shahii
175	Brucella_pinnipedialis	5.88235	0.00241618	0.00198397	k__Bacteria|p__Proteobacteria|c__Alphaproteobacteria|o__Rhizobiales|f__Brucellaceae|g__Brucella|s__Brucella_pinnipedialis
176	Blastomonas_unclassified	5.88235	0.0101479	0.00973241	k__Bacteria|p__Proteobacteria|c__Alphaproteobacteria|o__Sphingomonadales|f__Sphingomonadaceae|g__Blastomonas|s__Blastomonas_unclassified
177	Neisseria_cinerea	5.88235	0.000558824	0.000473974	k__Bacteria|p__Proteobacteria|c__Betaproteobacteria|o__Neisseriales|f__Neisseriaceae|g__Neisseria|s__Neisseria_cinerea
178	Aggregatibacter_aphrophilus	5.88235	0.0289497	0.0287245	k__Bacteria|p__Proteobacteria|c__Gammaproteobacteria|o__Pasteurellales|f__Pasteurellaceae|g__Aggregatibacter|s__Aggregatibacter_aphrophilus
179	Haemophilus_influenzae	5.88235	0.00761735	0.00708691	k__Bacteria|p__Proteobacteria|c__Gammaproteobacteria|o__Pasteurellales|f__Pasteurellaceae|g__Haemophilus|s__Haemophilus_influenzae
180	Haemophilus_parahaemolyticus	5.88235	0.00364529	0.00264598	k__Bacteria|p__Proteobacteria|c__Gammaproteobacteria|o__Pasteurellales|f__Pasteurellaceae|g__Haemophilus|s__Haemophilus_parahaemolyticus
181	Acinetobacter_junii	5.88235	0.898207	0.791548	k__Bacteria|p__Proteobacteria|c__Gammaproteobacteria|o__Pseudomonadales|f__Moraxellaceae|g__Acinetobacter|s__Acinetobacter_junii
182	Acinetobacter_unclassified	5.88235	0.0607044	0.0602509	k__Bacteria|p__Proteobacteria|c__Gammaproteobacteria|o__Pseudomonadales|f__Moraxellaceae|g__Acinetobacter|s__Acinetobacter_unclassified
183	Enhydrobacter_aerosaccus	5.88235	0.397692	0.355035	k__Bacteria|p__Proteobacteria|c__Gammaproteobacteria|o__Pseudomonadales|f__Moraxellaceae|g__Enhydrobacter|s__Enhydrobacter_aerosaccus
184	Pseudomonas_alcaligenes	5.88235	0.107059	0.106682	k__Bacteria|p__Proteobacteria|c__Gammaproteobacteria|o__Pseudomonadales|f__Pseudomonadaceae|g__Pseudomonas|s__Pseudomonas_alcaligenes
185	Pseudomonas_mandelii	5.88235	0.0173356	0.0154344	k__Bacteria|p__Proteobacteria|c__Gammaproteobacteria|o__Pseudomonadales|f__Pseudomonadaceae|g__Pseudomonas|s__Pseudomonas_mandelii
186	Pseudomonas_nitroreducens	5.88235	0.00167588	0.00154105	k__Bacteria|p__Proteobacteria|c__Gammaproteobacteria|o__Pseudomonadales|f__Pseudomonadaceae|g__Pseudomonas|s__Pseudomonas_nitroreducens
187	Pseudomonas_sp_UK4	5.88235	0.281244	0.270979	k__Bacteria|p__Proteobacteria|c__Gammaproteobacteria|o__Pseudomonadales|f__Pseudomonadaceae|g__Pseudomonas|s__Pseudomonas_sp_UK4
188	Actinomyces_timonensis	2.94118	0.00112265	0.00112265	k__Bacteria|p__Actinobacteria|c__Actinobacteria|o__Actinomycetales|f__Actinomycetaceae|g__Actinomyces|s__Actinomyces_timonensis
189	Brevibacterium_casei	2.94118	0.00292382	0.00292382	k__Bacteria|p__Actinobacteria|c__Actinobacteria|o__Actinomycetales|f__Brevibacteriaceae|g__Brevibacterium|s__Brevibacterium_casei
190	Corynebacterium_kroppenstedtii	2.94118	1.76471e-05	1.76471e-05	k__Bacteria|p__Actinobacteria|c__Actinobacteria|o__Actinomycetales|f__Corynebacteriaceae|g__Corynebacterium|s__Corynebacterium_kroppenstedtii
191	Corynebacterium_lipophiloflavum	2.94118	0.0101897	0.0101897	k__Bacteria|p__Actinobacteria|c__Actinobacteria|o__Actinomycetales|f__Corynebacteriaceae|g__Corynebacterium|s__Corynebacterium_lipophiloflavum
192	Brachybacterium_muris	2.94118	0.00317794	0.00317794	k__Bacteria|p__Actinobacteria|c__Actinobacteria|o__Actinomycetales|f__Dermabacteraceae|g__Brachybacterium|s__Brachybacterium_muris
193	Brachybacterium_unclassified	2.94118	0.000260882	0.000260882	k__Bacteria|p__Actinobacteria|c__Actinobacteria|o__Actinomycetales|f__Dermabacteraceae|g__Brachybacterium|s__Brachybacterium_unclassified
194	Microbacterium_barkeri	2.94118	0.0511329	0.0511329	k__Bacteria|p__Actinobacteria|c__Actinobacteria|o__Actinomycetales|f__Microbacteriaceae|g__Microbacterium|s__Microbacterium_barkeri
195	Microbacterium_maritypicum	2.94118	0.00127912	0.00127912	k__Bacteria|p__Actinobacteria|c__Actinobacteria|o__Actinomycetales|f__Microbacteriaceae|g__Microbacterium|s__Microbacterium_maritypicum
196	Micrococcus_luteus	2.94118	0.217151	0.217151	k__Bacteria|p__Actinobacteria|c__Actinobacteria|o__Actinomycetales|f__Micrococcaceae|g__Micrococcus|s__Micrococcus_luteus
197	Rhodococcus_erythropolis	2.94118	0.000276765	0.000276765	k__Bacteria|p__Actinobacteria|c__Actinobacteria|o__Actinomycetales|f__Nocardiaceae|g__Rhodococcus|s__Rhodococcus_erythropolis
198	Cryptobacterium_curtum	2.94118	5.23529e-05	5.23529e-05	k__Bacteria|p__Actinobacteria|c__Actinobacteria|o__Coriobacteriales|f__Coriobacteriaceae|g__Cryptobacterium|s__Cryptobacterium_curtum
199	Olsenella_uli	2.94118	0.000601176	0.000601176	k__Bacteria|p__Actinobacteria|c__Actinobacteria|o__Coriobacteriales|f__Coriobacteriaceae|g__Olsenella|s__Olsenella_uli
200	Tannerella_forsythia	2.94118	0.000197059	0.000197059	k__Bacteria|p__Bacteroidetes|c__Bacteroidia|o__Bacteroidales|f__Porphyromonadaceae|g__Tannerella|s__Tannerella_forsythia
201	Alloprevotella_rava	2.94118	0.00219441	0.00219441	k__Bacteria|p__Bacteroidetes|c__Bacteroidia|o__Bacteroidales|f__Prevotellaceae|g__Alloprevotella|s__Alloprevotella_rava
202	Alloprevotella_tannerae	2.94118	0.00117941	0.00117941	k__Bacteria|p__Bacteroidetes|c__Bacteroidia|o__Bacteroidales|f__Prevotellaceae|g__Alloprevotella|s__Alloprevotella_tannerae
203	Prevotella_intermedia	2.94118	0.000403824	0.000403824	k__Bacteria|p__Bacteroidetes|c__Bacteroidia|o__Bacteroidales|f__Prevotellaceae|g__Prevotella|s__Prevotella_intermedia
204	Prevotella_maculosa	2.94118	2.91176e-05	2.91176e-05	k__Bacteria|p__Bacteroidetes|c__Bacteroidia|o__Bacteroidales|f__Prevotellaceae|g__Prevotella|s__Prevotella_maculosa
205	Prevotella_oralis	2.94118	3.14706e-05	3.14706e-05	k__Bacteria|p__Bacteroidetes|c__Bacteroidia|o__Bacteroidales|f__Prevotellaceae|g__Prevotella|s__Prevotella_oralis
206	Capnocytophaga_ochracea	2.94118	0.000665882	0.000665882	k__Bacteria|p__Bacteroidetes|c__Flavobacteriia|o__Flavobacteriales|f__Flavobacteriaceae|g__Capnocytophaga|s__Capnocytophaga_ochracea
207	Empedobacter_brevis	2.94118	0.000904118	0.000904118	k__Bacteria|p__Bacteroidetes|c__Flavobacteriia|o__Flavobacteriales|f__Flavobacteriaceae|g__Empedobacter|s__Empedobacter_brevis
208	Riemerella_unclassified	2.94118	0.000921471	0.000921471	k__Bacteria|p__Bacteroidetes|c__Flavobacteriia|o__Flavobacteriales|f__Flavobacteriaceae|g__Riemerella|s__Riemerella_unclassified
209	Sphingobacterium_spiritivorum	2.94118	0.00406147	0.00406147	k__Bacteria|p__Bacteroidetes|c__Sphingobacteriia|o__Sphingobacteriales|f__Sphingobacteriaceae|g__Sphingobacterium|s__Sphingobacterium_spiritivorum
210	Bacillus_cereus_thuringiensis	2.94118	0.0286365	0.0286365	k__Bacteria|p__Firmicutes|c__Bacilli|o__Bacillales|f__Bacillaceae|g__Bacillus|s__Bacillus_cereus_thuringiensis
211	Lysinibacillus_sphaericus	2.94118	0.000315588	0.000315588	k__Bacteria|p__Firmicutes|c__Bacilli|o__Bacillales|f__Bacillaceae|g__Lysinibacillus|s__Lysinibacillus_sphaericus
212	Enterococcus_casseliflavus	2.94118	0.00936412	0.00936412	k__Bacteria|p__Firmicutes|c__Bacilli|o__Lactobacillales|f__Enterococcaceae|g__Enterococcus|s__Enterococcus_casseliflavus
213	Enterococcus_gilvus	2.94118	0.000152059	0.000152059	k__Bacteria|p__Firmicutes|c__Bacilli|o__Lactobacillales|f__Enterococcaceae|g__Enterococcus|s__Enterococcus_gilvus
214	Lactobacillus_vaginalis	2.94118	0.000548529	0.000548529	k__Bacteria|p__Firmicutes|c__Bacilli|o__Lactobacillales|f__Lactobacillaceae|g__Lactobacillus|s__Lactobacillus_vaginalis
215	Lactococcus_lactis	2.94118	0.00472324	0.00472324	k__Bacteria|p__Firmicutes|c__Bacilli|o__Lactobacillales|f__Streptococcaceae|g__Lactococcus|s__Lactococcus_lactis
216	Streptococcus_sp_BS35b	2.94118	0.104741	0.104741	k__Bacteria|p__Firmicutes|c__Bacilli|o__Lactobacillales|f__Streptococcaceae|g__Streptococcus|s__Streptococcus_sp_BS35b
217	Streptococcus_sp_GMD5S	2.94118	0.0222335	0.0222335	k__Bacteria|p__Firmicutes|c__Bacilli|o__Lactobacillales|f__Streptococcaceae|g__Streptococcus|s__Streptococcus_sp_GMD5S
218	Eubacterium_saphenum	2.94118	0.000955882	0.000955882	k__Bacteria|p__Firmicutes|c__Clostridia|o__Clostridiales|f__Eubacteriaceae|g__Eubacterium|s__Eubacterium_saphenum
219	Johnsonella_ignava	2.94118	0.0455974	0.0455974	k__Bacteria|p__Firmicutes|c__Clostridia|o__Clostridiales|f__Lachnospiraceae|g__Johnsonella|s__Johnsonella_ignava
220	Oribacterium_sp_ACB1	2.94118	0.0543441	0.0543441	k__Bacteria|p__Firmicutes|c__Clostridia|o__Clostridiales|f__Lachnospiraceae|g__Oribacterium|s__Oribacterium_sp_ACB1
221	Shuttleworthia_satelles	2.94118	0.000402059	0.000402059	k__Bacteria|p__Firmicutes|c__Clostridia|o__Clostridiales|f__Lachnospiraceae|g__Shuttleworthia|s__Shuttleworthia_satelles
222	Filifactor_alocis	2.94118	0.000408529	0.000408529	k__Bacteria|p__Firmicutes|c__Clostridia|o__Clostridiales|f__Peptostreptococcaceae|g__Filifactor|s__Filifactor_alocis
223	Anaeroglobus_geminatus	2.94118	0.000372059	0.000372059	k__Bacteria|p__Firmicutes|c__Negativicutes|o__Selenomonadales|f__Veillonellaceae|g__Anaeroglobus|s__Anaeroglobus_geminatus
224	Selenomonas_infelix	2.94118	0.000165588	0.000165588	k__Bacteria|p__Firmicutes|c__Negativicutes|o__Selenomonadales|f__Veillonellaceae|g__Selenomonas|s__Selenomonas_infelix
225	Veillonella_sp_3_1_44	2.94118	0.0707468	0.0707468	k__Bacteria|p__Firmicutes|c__Negativicutes|o__Selenomonadales|f__Veillonellaceae|g__Veillonella|s__Veillonella_sp_3_1_44
226	Veillonella_sp_oral_taxon_780	2.94118	0.0225068	0.0225068	k__Bacteria|p__Firmicutes|c__Negativicutes|o__Selenomonadales|f__Veillonellaceae|g__Veillonella|s__Veillonella_sp_oral_taxon_780
227	Afipia_unclassified	2.94118	0.00125912	0.00125912	k__Bacteria|p__Proteobacteria|c__Alphaproteobacteria|o__Rhizobiales|f__Bradyrhizobiaceae|g__Afipia|s__Afipia_unclassified
228	Brucella_ovis	2.94118	0.000402353	0.000402353	k__Bacteria|p__Proteobacteria|c__Alphaproteobacteria|o__Rhizobiales|f__Brucellaceae|g__Brucella|s__Brucella_ovis
229	Paracoccus_denitrificans	2.94118	0.000654706	0.000654706	k__Bacteria|p__Proteobacteria|c__Alphaproteobacteria|o__Rhodobacterales|f__Rhodobacteraceae|g__Paracoccus|s__Paracoccus_denitrificans
230	Paracoccus_unclassified	2.94118	0.00542029	0.00542029	k__Bacteria|p__Proteobacteria|c__Alphaproteobacteria|o__Rhodobacterales|f__Rhodobacteraceae|g__Paracoccus|s__Paracoccus_unclassified
231	Roseomonas_sp_B5	2.94118	0.0263591	0.0263591	k__Bacteria|p__Proteobacteria|c__Alphaproteobacteria|o__Rhodospirillales|f__Acetobacteraceae|g__Roseomonas|s__Roseomonas_sp_B5
232	Achromobacter_xylosoxidans	2.94118	0.00608588	0.00608588	k__Bacteria|p__Proteobacteria|c__Betaproteobacteria|o__Burkholderiales|f__Alcaligenaceae|g__Achromobacter|s__Achromobacter_xylosoxidans
233	Thiomonas_unclassified	2.94118	0.0129124	0.0129124	k__Bacteria|p__Proteobacteria|c__Betaproteobacteria|o__Burkholderiales|f__Burkholderiales_noname|g__Thiomonas|s__Thiomonas_unclassified
234	Alicycliphilus_unclassified	2.94118	0.0194271	0.0194271	k__Bacteria|p__Proteobacteria|c__Betaproteobacteria|o__Burkholderiales|f__Comamonadaceae|g__Alicycliphilus|s__Alicycliphilus_unclassified
235	Comamonas_testosteroni	2.94118	0.00713735	0.00713735	k__Bacteria|p__Proteobacteria|c__Betaproteobacteria|o__Burkholderiales|f__Comamonadaceae|g__Comamonas|s__Comamonas_testosteroni
236	Neisseria_gonorrhoeae	2.94118	0.00104794	0.00104794	k__Bacteria|p__Proteobacteria|c__Betaproteobacteria|o__Neisseriales|f__Neisseriaceae|g__Neisseria|s__Neisseria_gonorrhoeae
237	Neisseria_lactamica	2.94118	0.000355	0.000355	k__Bacteria|p__Proteobacteria|c__Betaproteobacteria|o__Neisseriales|f__Neisseriaceae|g__Neisseria|s__Neisseria_lactamica
238	Methyloversatilis_universalis	2.94118	0.00670647	0.00670647	k__Bacteria|p__Proteobacteria|c__Betaproteobacteria|o__Rhodocyclales|f__Rhodocyclaceae|g__Methyloversatilis|s__Methyloversatilis_universalis
239	Citrobacter_koseri	2.94118	0.005435	0.005435	k__Bacteria|p__Proteobacteria|c__Gammaproteobacteria|o__Enterobacteriales|f__Enterobacteriaceae|g__Citrobacter|s__Citrobacter_koseri
240	Enterobacter_hormaechei	2.94118	9.02941e-05	9.02941e-05	k__Bacteria|p__Proteobacteria|c__Gammaproteobacteria|o__Enterobacteriales|f__Enterobacteriaceae|g__Enterobacter|s__Enterobacter_hormaechei
241	Escherichia_coli	2.94118	0.00209588	0.00209588	k__Bacteria|p__Proteobacteria|c__Gammaproteobacteria|o__Enterobacteriales|f__Enterobacteriaceae|g__Escherichia|s__Escherichia_coli
242	Kosakonia_radicincitans	2.94118	0.0101585	0.0101585	k__Bacteria|p__Proteobacteria|c__Gammaproteobacteria|o__Enterobacteriales|f__Enterobacteriaceae|g__Kosakonia|s__Kosakonia_radicincitans
243	Serratia_liquefaciens	2.94118	2.2284	2.2284	k__Bacteria|p__Proteobacteria|c__Gammaproteobacteria|o__Enterobacteriales|f__Enterobacteriaceae|g__Serratia|s__Serratia_liquefaciens
244	Acinetobacter_baumannii	2.94118	0.00389118	0.00389118	k__Bacteria|p__Proteobacteria|c__Gammaproteobacteria|o__Pseudomonadales|f__Moraxellaceae|g__Acinetobacter|s__Acinetobacter_baumannii
245	Acinetobacter_radioresistens	2.94118	0.00623147	0.00623147	k__Bacteria|p__Proteobacteria|c__Gammaproteobacteria|o__Pseudomonadales|f__Moraxellaceae|g__Acinetobacter|s__Acinetobacter_radioresistens
246	Pseudomonas_mendocina	2.94118	0.000229118	0.000229118	k__Bacteria|p__Proteobacteria|c__Gammaproteobacteria|o__Pseudomonadales|f__Pseudomonadaceae|g__Pseudomonas|s__Pseudomonas_mendocina
247	Pseudomonas_monteilii	2.94118	0.0137268	0.0137268	k__Bacteria|p__Proteobacteria|c__Gammaproteobacteria|o__Pseudomonadales|f__Pseudomonadaceae|g__Pseudomonas|s__Pseudomonas_monteilii
248	Pseudomonas_mosselii	2.94118	0.00306971	0.00306971	k__Bacteria|p__Proteobacteria|c__Gammaproteobacteria|o__Pseudomonadales|f__Pseudomonadaceae|g__Pseudomonas|s__Pseudomonas_mosselii
249	Pseudomonas_psychrotolerans	2.94118	0.0106447	0.0106447	k__Bacteria|p__Proteobacteria|c__Gammaproteobacteria|o__Pseudomonadales|f__Pseudomonadaceae|g__Pseudomonas|s__Pseudomonas_psychrotolerans
250	Pseudomonas_veronii	2.94118	0.000472059	0.000472059	k__Bacteria|p__Proteobacteria|c__Gammaproteobacteria|o__Pseudomonadales|f__Pseudomonadaceae|g__Pseudomonas|s__Pseudomonas_veronii
251	Pseudoxanthomonas_unclassified	2.94118	0.000191176	0.000191176	k__Bacteria|p__Proteobacteria|c__Gammaproteobacteria|o__Xanthomonadales|f__Xanthomonadaceae|g__Pseudoxanthomonas|s__Pseudoxanthomonas_unclassified
252	Pseudomonas_geniculata	2.94118	0.0182753	0.0182753	k__Bacteria|p__Proteobacteria|c__Gammaproteobacteria|o__Xanthomonadales|f__Xanthomonadaceae|g__Xanthomonadaceae_noname|s__Pseudomonas_geniculata
253	Treponema_denticola	2.94118	0.000130588	0.000130588	k__Bacteria|p__Spirochaetes|c__Spirochaetia|o__Spirochaetales|f__Spirochaetaceae|g__Treponema|s__Treponema_denticola
254	Treponema_lecithinolyticum	2.94118	0.000207941	0.000207941	k__Bacteria|p__Spirochaetes|c__Spirochaetia|o__Spirochaetales|f__Spirochaetaceae|g__Treponema|s__Treponema_lecithinolyticum
255	Fretibacterium_fastidiosum	2.94118	0.00171118	0.00171118	k__Bacteria|p__Synergistetes|c__Synergistia|o__Synergistales|f__Synergistaceae|g__Fretibacterium|s__Fretibacterium_fastidiosum
256	Candida_albicans	2.94118	0.00174941	0.00174941	k__Eukaryota|p__Ascomycota|c__Saccharomycetes|o__Saccharomycetales|f__Saccharomycetales_noname|g__Candida|s__Candida_albicans
257	Streptococcus_phage_EJ_1	2.94118	0.170134	0.170134	k__Viruses|p__Viruses_noname|c__Viruses_noname|o__Caudovirales|f__Myoviridae|g__Myoviridae_noname|s__Streptococcus_phage_EJ_1
258	C2likevirus_unclassified	2.94118	0.00179529	0.00179529	k__Viruses|p__Viruses_noname|c__Viruses_noname|o__Caudovirales|f__Siphoviridae|g__C2likevirus|s__C2likevirus_unclassified
