# Supplementary material for: Toothbrush microbiomes feature a meeting ground for human oral and environmental microbiota
Source: Microbiome. 2021 Jan 31;9:32. doi: 10.1186/s40168-020-00983-x (PMC7849112; doi:10.1186/s40168-020-00983-x)
Supplement: Supplementary file 4 — Additional file 3: Table S2. Metagenome-assembled genomes with > 75% completeness and < 10% contamination. Taxonomic assignments and summary statistics reflect the top match from CGE Kmer Finder 3.2 (https://cge.cbs.dtu.dk/services/KmerFinder/). [file 40168_2020_983_MOESM4_ESM.xlsx]

## Sheet: Sheet1
Number	Sample	Bin	Completeness	Contamination	Phylum	Class	Order	Family	Genus	Species	Strain	Species	TAXID	Query_Coverage	Template_Coverage	q_value	p_value	# Assembly	Accession Number
1	A02	3	98.12	0.66	Actinobacteria	Actinobacteria	Micrococcales	Micrococcaceae	Rothia	Rothia mucilaginosa		Rothia mucilaginosa	43675	45.77	46.07	26989.7	1e-26	GCF_002386365.1	NZ_CP023510.1
2	A02	6	96.64	5.8	Actinobacteria	Actinobacteria	Actinomycetales	Actinomycetaceae	Schaalia	Schaalia odontolytica		Schaalia odontolytica	1660	31	30.21	17508.2	1e-26	GCF_005696695.1	NZ_CP040006.1
3	A02	7	97.43	0.78	Proteobacteria	Betaproteobacteria	Burkholderiales	Burkholderiaceae	Lautropia	Lautropia mirabilis		Lautropia mirabilis	47671	58.96	58.81	60172.7	1e-26	GCF_900637555.1	NZ_LR134378.1
4	A02	15	98.56	0.42	NO HITS ON CGE
5	A05	1	100	0.74	Bacteroidetes	Flavobacteriia	Flavobacteriales	Flavobacteriaceae	Chryseobacterium	Chryseobacterium indologenes		Chryseobacterium indologenes	253	94.89	94.57	164181	1e-26	GCF_003815935.1	NZ_CP033930.1
6	A05	2	100	0.57	Proteobacteria	Gammaproteobacteria	Pseudomonadales	Moraxellaceae	Acinetobacter	Acinetobacter pittii		Acinetobacter pittii	48296	76.41	82.55	122932	1e-26	GCF_002902805.2	NZ_CP026089.2
7	A05	3	99.4	0.41	Proteobacteria	Gammaproteobacteria	Enterobacterales	Enterobacteriaceae	Enterobacter	Enterobacter hormaechei		Enterobacter hormaechei	158836	91.39	97.52	144577	1e-26	GCF_008931645.1	NZ_CP042551.1
8	A05	4	99.89	0.04	Proteobacteria	Gammaproteobacteria	Xanthomonadales	Xanthomonadaceae	Stenotrophomonas	Stenotrophomonas rhizophila		Stenotrophomonas rhizophila	216778	61.07	64.93	72397.2	1e-26	GCF_001704155.1	NZ_CP016294.1
9	A05	5	99.69	0.83	Proteobacteria	Betaproteobacteria	Burkholderiales	Comamonadaceae	Delftia	Delftia tsuruhatensis		Delftia tsuruhatensis	180282	76.44	71.57	163746	1e-26	GCF_001753225.1	NZ_CP017420.1
10	A07	1	97.46	1.05	Actinobacteria	Actinobacteria	Micrococcales	Micrococcaceae	Rothia	Rothia mucilaginosa	Rothia mucilaginosa DY-18	Rothia mucilaginosa	43675	22.41	21.3	11943.3	1e-26	GCF_000011025.1	NC_013715.1
11	A07	6	96.77	5.49	Actinobacteria	Coriobacteriia	Coriobacteriales	Atopobiaceae	Atopobium	Atopobium parvulum	Atopobium parvulum DSM 20469	Atopobium parvulum	521095	15.48	14.21	7777.67	1e-26	GCF_000024225.1	NC_013203.1
12	A07	7	100	6.69	Actinobacteria	Actinobacteria	Actinomycetales	Actinomycetaceae	Actinomyces	Actinomyces pacaensis		Actinomyces pacaensis	1852377	8.21	9.63	5260.25	1e-26	GCF_900120245.1	NZ_LT635457.1
13	A07	13	82.9	5.24	Proteobacteria	Gammaproteobacteria	Enterobacterales	Enterobacteriaceae	Klebsiella	unclassified Klebsiella	Klebsiella sp. PO552	Klebsiella sp. PO552	1972757	83.85	65.27	101825	1e-26	GCF_002186515.2	NZ_CP037441.1
14	A07	14	76.24	5.07	NO HITS ON CGE
15	A09	1	100	3.14	Proteobacteria	Gammaproteobacteria	Enterobacterales	Enterobacteriaceae	Klebsiella	Klebsiella pneumoniae		Klebsiella pneumoniae	573	76.44	83.56	131242	1e-26	GCF_001908515.1	NZ_CP018671.1
16	A09	2	96.55	0.46	Proteobacteria	Gammaproteobacteria	Xanthomonadales	Xanthomonadaceae	Stenotrophomonas	unclassified Stenotrophomonas	Stenotrophomonas sp. ASS1	Stenotrophomonas sp. ASS1	2282124	65.82	68.57	85534.1	1e-26	GCF_004346925.1	NZ_CP031167.1
17	A09	3	92.84	2.07	Proteobacteria	Gammaproteobacteria	Enterobacterales	Enterobacteriaceae	Citrobacter	Citrobacter freundii		Citrobacter freundii	546	77.61	83.45	138388	1e-26	GCF_001718055.1	NZ_CP016952.1
18	A10	1	91.78	4.36	Actinobacteria	Actinobacteria	Micrococcales	Micrococcaceae	Rothia	Rothia mucilaginosa		Rothia mucilaginosa	43675	1.09	1.25	768.13	1e-26	GCF_002386365.1	NZ_CP023510.1
19	A16	1	99.07	0.83	Proteobacteria	Gammaproteobacteria	Enterobacterales	Enterobacteriaceae	Klebsiella	Klebsiella oxytoca		Klebsiella oxytoca	571	83.54	81.16	145327	1e-26	GCF_001870185.1	NZ_CP017928.1
20	A16	4	92.99	3.09	Actinobacteria	Actinobacteria	Micrococcales	Micrococcaceae	Rothia	Rothia dentocariosa	Rothia dentocariosa ATCC 17931	Rothia dentocariosa	762948	54.23	51.22	38034.8	1e-26	GCF_000164695.2	NC_014643.1
21	A17	1	99.99	1.07	Proteobacteria	Gammaproteobacteria	Enterobacterales	Enterobacteriaceae	Raoultella	Raoultella ornithinolytica		Raoultella ornithinolytica	54291	89.58	95.3	154800	1e-26	GCF_003798165.1	NZ_CP033683.1
22	A17	2	98.43	1.54	Proteobacteria	Gammaproteobacteria	Pseudomonadales	Pseudomonadaceae	Pseudomonas	Pseudomonas alcaligenes		Pseudomonas alcaligenes	43263	12.72	14.32	16057.3	1e-26	GCF_001597285.1	NZ_CP014784.1
23	A17	3	96.65	6.07	Proteobacteria	Alphaproteobacteria	Sphingomonadales	Sphingomonadaceae	Sphingobium	Sphingobium yanoikuyae		Sphingobium yanoikuyae	13690	48.73	57.44	106318	1e-26	GCF_003697265.1	NZ_CP033230.1
24	A17	4	97.73	0	Proteobacteria	Alphaproteobacteria	Caulobacterales	Caulobacteraceae	Brevundimonas	Brevundimonas diminuta		Brevundimonas diminuta	293	36.19	30.88	26836.1	1e-26	GCF_004102925.1	NZ_CP035093.1
25	A17	5	95.15	2.25	Proteobacteria	Gammaproteobacteria	Pseudomonadales	Pseudomonadaceae	Pseudomonas	Pseudomonas nitroreducens		Pseudomonas nitroreducens	46680	84.04	69.17	120165	1e-26	GCF_011044415.1	NZ_CP049140.1
26	A17	6	92.49	0.84	Proteobacteria	Gammaproteobacteria	Pseudomonadales	Moraxellaceae	Acinetobacter	Acinetobacter johnsonii		Acinetobacter johnsonii	40214	53.06	42.45	61254	1e-26	GCF_004337595.1	NZ_CP037424.1
27	A17	7	78.94	6.08	Bacteroidetes	Sphingobacteriia	Sphingobacteriales	Sphingobacteriaceae	Sphingobacterium	unclassified Sphingobacterium	Sphingobacterium sp. G1-14	Sphingobacterium sp. G1-14	2003121	63.47	52.16	114630	1e-26	GCF_002196555.1	NZ_CP021381.1
28	A18	1	99.84	2.82	Proteobacteria	Alphaproteobacteria	Caulobacterales	Caulobacteraceae	Brevundimonas	Brevundimonas vancanneytii		Brevundimonas vancanneytii	1325724	36.98	38.59	32008.1	1e-26	GCF_901421975.1	NZ_LR588407.1
29	A18	2	97.19	1.26	Proteobacteria	Gammaproteobacteria	Xanthomonadales	Xanthomonadaceae	Stenotrophomonas	Stenotrophomonas acidaminiphila		Stenotrophomonas acidaminiphila	128780	6.07	6.12	6645.71	1e-26	GCF_001314305.1	NZ_CP012900.1
30	A18	3	99.49	3.84	Actinobacteria	Actinobacteria	Micrococcales	Microbacteriaceae	Microbacterium	Microbacterium oxydans		Microbacterium oxydans	82380	68.38	74.46	63597.8	1e-26	GCF_003991855.1	NZ_CP031422.1
31	A19	2	99.84	0.42	Proteobacteria	Gammaproteobacteria	Enterobacterales	Enterobacteriaceae	Enterobacter	Enterobacter kobei		Enterobacter kobei	208224	88.9	91.31	135681	1e-26	GCF_008931545.1	NZ_CP042578.1
32	A19	4	95.82	0	Proteobacteria	Gammaproteobacteria	Pseudomonadales	Moraxellaceae	Acinetobacter	Acinetobacter lwoffii		Acinetobacter lwoffii	28090	91.23	84.21	100193	1e-26	GCF_009730095.1	NZ_CP046296.1
33	A19	5	98.6	0.41	Proteobacteria	Betaproteobacteria	Burkholderiales	Comamonadaceae	Comamonas	Comamonas testosteroni	Comamonas testosteroni P19	Comamonas testosteroni	1191062	5.36	4.09	8117.15	1e-26	GCF_001406795.1	NZ_LN879547.1
34	A19	6	99.23	1.03	Proteobacteria	Gammaproteobacteria	Xanthomonadales	Xanthomonadaceae	Stenotrophomonas	Stenotrophomonas maltophilia		Stenotrophomonas maltophilia	40324	36.95	37.44	47628.6	1e-26	GCF_006974125.1	NZ_CP037858.1
35	A22	1	99.89	1.69	Proteobacteria	Gammaproteobacteria	Enterobacterales	Enterobacteriaceae	Enterobacter	Enterobacter hormaechei		Enterobacter hormaechei	158836	90.61	93.11	132938	1e-26	GCF_008931525.1	NZ_CP042571.1
36	A22	2	99.31	1.03	Proteobacteria	Gammaproteobacteria	Xanthomonadales	Xanthomonadaceae	Stenotrophomonas	Stenotrophomonas maltophilia		Stenotrophomonas maltophilia	40324	78.65	78.15	105893	1e-26	GCF_003006435.1	NZ_CP027562.1
37	A22	3	99.71	2.3	Proteobacteria	Gammaproteobacteria	Pseudomonadales	Moraxellaceae	Acinetobacter	Acinetobacter ursingii		Acinetobacter ursingii	108980	59.1	65.46	89286.6	1e-26	GCF_003966675.1	NZ_AP018824.1
38	B08	1	99.97	2.29	Proteobacteria	Gammaproteobacteria	Enterobacterales	Enterobacteriaceae	Citrobacter	Citrobacter freundii		Citrobacter freundii	546	86.59	94.88	156320	1e-26	GCF_000783755.2	NZ_CP026056.1
39	B08	2	82.84	2.29	Proteobacteria	Gammaproteobacteria	Pseudomonadales	Pseudomonadaceae	Pseudomonas	Pseudomonas stutzeri	Pseudomonas stutzeri DSM 4166	Pseudomonas stutzeri	316	77.1	59.25	77024.8	1e-26	GCF_000195105.1	NC_017532.1
40	B08	7	99.84	0.55	Proteobacteria	Alphaproteobacteria	Caulobacterales	Caulobacteraceae	Brevundimonas	Brevundimonas vancanneytii		Brevundimonas vancanneytii	1325724	37.84	37.9	31408.6	1e-26	GCF_901421975.1	NZ_LR588407.1
41	B08	8	97.66	2.7	Proteobacteria	Betaproteobacteria	Burkholderiales	Alcaligenaceae	Achromobacter	Achromobacter spanius		Achromobacter spanius	217203	12.4	12.45	23779.7	1e-26	GCF_002812705.1	NZ_CP025030.1
42	B08	9	91.59	3.04	Proteobacteria	Gammaproteobacteria	Enterobacterales	Enterobacteriaceae	Enterobacter	Enterobacter cloacae		Enterobacter cloacae	550	90.27	80.44	115554	1e-26	GCF_002055735.1	NZ_CP020053.1
43	B12	1	100	0.41	Proteobacteria	Gammaproteobacteria	Enterobacterales	Enterobacteriaceae	Enterobacter	Enterobacter kobei		Enterobacter kobei	208224	82.54	81.58	115152	1e-26	GCF_000286275.1	NC_018405.1
44	B12	2	98.68	0.33	Actinobacteria	Actinobacteria	Micrococcales	Micrococcaceae	Kocuria	Kocuria rhizophila		Kocuria rhizophila	72000	25.3	26.13	12347.8	1e-26	GCF_002208685.2	NZ_CP022039.2
45	B12	5	98.25	4.31	Actinobacteria	Actinobacteria	Actinomycetales	Actinomycetaceae	Actinomyces	Actinomyces oris		Actinomyces oris	544580	4.73	4.57	3280.41	1e-26	GCF_001553935.1	NZ_CP014232.1
46	B12	7	94.87	0.95	Proteobacteria	Gammaproteobacteria	Xanthomonadales	Xanthomonadaceae	Stenotrophomonas	Stenotrophomonas acidaminiphila		Stenotrophomonas acidaminiphila	128780	3.91	3.53	3806.65	1e-26	GCF_001314305.1	NZ_CP012900.1
47	B28	1	93.49	5.89	Actinobacteria	Actinobacteria	Micrococcales	Micrococcaceae	Rothia	Rothia dentocariosa	Rothia dentocariosa ATCC 17931	Rothia dentocariosa	762948	53.63	56.99	43081.7	1e-26	GCF_000164695.2	NC_014643.1
48	B29	1	96.05	7.68	Actinobacteria	Actinobacteria	Micrococcales	Micrococcaceae	Kocuria	unclassified Kocuria	Kocuria sp. BT304	Kocuria sp. BT304	1702043	22.39	24.13	11568	1e-26	GCF_003290245.1	NZ_CP030039.1
49	B29	2	99.12	0	Proteobacteria	Betaproteobacteria	Burkholderiales	Comamonadaceae	Acidovorax	unclassified Acidovorax	Acidovorax sp. 1608163	Acidovorax sp. 1608163	2478662	11.66	9.97	14970.5	1e-26	GCF_003669015.1	NZ_CP033069.1
50	B29	3	87.93	2.98	Actinobacteria	Actinobacteria	Micrococcales	Micrococcaceae	Micrococcus	unclassified Micrococcus	Micrococcus sp. KBS0714	Micrococcus sp. KBS0714	1179670	55.72	55.03	23294.5	1e-26	GCF_002008305.4	NZ_CP042169.1
51	B29	6	97.02	1.19	Actinobacteria	Actinobacteria	Micrococcales	Micrococcaceae	Nesterenkonia	unclassified Nesterenkonia	Nesterenkonia sp. NBAIMH1	Nesterenkonia sp. NBAIMH1	2600320	1.82	1.58	1125.69	1e-26	GCF_007922635.1	NZ_CP042335.1
52	B29	7	83.69	2.29	Actinobacteria	Coriobacteriia	Coriobacteriales	Atopobiaceae	Atopobium	Atopobium parvulum	Atopobium parvulum DSM 20469	Atopobium parvulum	1382	11.52	11.45	6030.86	1e-26	GCF_000024225.1	NC_013203.1
53	B29	8	85.58	6.99	Actinobacteria	Actinobacteria	Micrococcales	Micrococcaceae	Rothia	Rothia mucilaginosa		Rothia mucilaginosa	43675	48.06	46.9	28653.8	1e-26	GCF_002386365.1	NZ_CP023510.1
54	B30	1	95.07	2.44	Proteobacteria	Gammaproteobacteria	Xanthomonadales	Xanthomonadaceae	Stenotrophomonas	unclassified Stenotrophomonas	Stenotrophomonas sp. ASS1	Stenotrophomonas sp. ASS1	2282124	64.51	67.74	85101.2	1e-26	GCF_004346925.1	NZ_CP031167.1
55	B30	2	100	0.61	Proteobacteria	Gammaproteobacteria	Pseudomonadales	Moraxellaceae	Acinetobacter	Acinetobacter junii		Acinetobacter junii	40215	83.17	80.38	104404	1e-26	GCF_001941805.1	NZ_CP019041.1
56	B30	3	100	0.49	Bacteroidetes	Flavobacteriia	Flavobacteriales	Flavobacteriaceae	Chryseobacterium	Chryseobacterium indologenes		Chryseobacterium indologenes	253	24.7	24.98	46000.4	1e-26	GCF_002025665.1	NZ_CP018786.1
57	B30	4	99.61	1.24	Proteobacteria	Gammaproteobacteria	Enterobacterales	Enterobacteriaceae	Klebsiella	Klebsiella michiganensis		Klebsiella michiganensis	1134687	70.74	82.33	137481	1e-26	GCF_003074075.1	NZ_CP029141.1
58	B30	6	98.45	0	Proteobacteria	Betaproteobacteria	Burkholderiales	Comamonadaceae	Delftia	Delftia tsuruhatensis		Delftia tsuruhatensis	180282	80.44	69.62	159131	1e-26	GCF_001753225.1	NZ_CP017420.1
59	B30	8	99.09	7.86	Bacteroidetes	Sphingobacteriia	Sphingobacteriales	Sphingobacteriaceae	Sphingobacterium	unclassified Sphingobacterium		Sphingobacterium sp. G1-14	2003121	40.4	38.88	85898.2	1e-26	GCF_002196555.1	NZ_CP021381.1
60	B32	1	100	0.45	Proteobacteria	Gammaproteobacteria	Enterobacterales	Yersiniaceae	Serratia	Serratia liquefaciens		Serratia liquefaciens	614	77.39	80.36	124416	1e-26	GCF_001559135.2	NZ_CP014017.2
61	B34	1	98.74	0.11	Proteobacteria	Betaproteobacteria	Neisseriales	Neisseriaceae	Neisseria	Neisseria mucosa		Neisseria mucosa	488	77.49	72.14	57834.8	1e-26	GCF_002073715.2	NZ_CP020452.2
62	B34	2	99.99	7.87	Firmicutes	Bacilli	Lactobacillales	Streptococcaceae	Streptococcus	Streptococcus oralis	Streptococcus oralis ATCC 35037	Streptococcus oralis	655813	39.12	46.56	29224	1e-26	GCF_900637025.1	NZ_LR134336.1
63	B34	4	96.81	0.12	Proteobacteria	Betaproteobacteria	Burkholderiales	Burkholderiaceae	Lautropia	Lautropia mirabilis		Lautropia mirabilis	47671	57.45	56.35	57679.4	1e-26	GCF_900637555.1	NZ_LR134378.1
64	B34	5	81.29	9.19	Firmicutes	Negativicutes	Veillonellales	Veillonellaceae	Veillonella	Veillonella parvula		Veillonella parvula	29466	61.75	47.58	46448	1e-26	GCF_002005185.1	NZ_CP019721.1
65	B34	15	87.72	2.1	Proteobacteria	Gammaproteobacteria	Pasteurellales	Pasteurellaceae	Haemophilus	Haemophilus parainfluenzae		Haemophilus parainfluenzae	729	52.02	41.26	31370.5	1e-26	GCF_003390455.1	NZ_CP031477.1
66	B35a	2	98.12	0.72	Actinobacteria	Actinobacteria	Micrococcales	Micrococcaceae	Rothia	Rothia mucilaginosa		Rothia mucilaginosa	43675	57.46	55.74	32666.4	1e-26	GCF_002386365.1	NZ_CP023510.1
67	B35a	10	88.12	5.13	Actinobacteria	Actinobacteria	Actinomycetales	Actinomycetaceae	Actinomyces	Actinomyces oris		Actinomyces oris	544580	41.91	38.19	27234.5	1e-26	GCF_001553935.1	NZ_CP014232.1
68	B35a	15	95.62	0.64	Actinobacteria	Actinobacteria	Corynebacteriales	Corynebacteriaceae	Corynebacterium	Corynebacterium matruchotii		Corynebacterium matruchotii	43768	69.66	66.46	65686.8	1e-26	GCF_900638255.1	NZ_LR134504.1
69	B35a	16	84.05	5.19	Actinobacteria	Actinobacteria	Micrococcales	Micrococcaceae	Rothia	Rothia aeria		Rothia aeria	172042	60.67	53.3	37395.1	1e-26	GCF_002355935.1	NZ_AP017895.1
70	B35a	21	96.19	1.98	Proteobacteria	Betaproteobacteria	Burkholderiales	Burkholderiaceae	Lautropia	Lautropia mirabilis		Lautropia mirabilis	47671	59.34	57.47	58785.9	1e-26	GCF_900637555.1	NZ_LR134378.1
71	B35a	24	90.09	3.82	Actinobacteria	Actinobacteria	Actinomycetales	Actinomycetaceae	Schaalia	Schaalia odontolytica		Schaalia odontolytica	1660	0.78	1.09	712.75	1e-26	GCF_009730335.1	NZ_CP046315.1
72	B35a	26	93.64	1.34	Proteobacteria	Gammaproteobacteria	Enterobacterales	Enterobacteriaceae	Klebsiella	Klebsiella oxytoca		Klebsiella oxytoca	571	96.92	81.9	142224	1e-26	GCF_002906415.1	NZ_CP026285.1
73	B35a	27	82.76	8.7	Bacteroidetes	Bacteroidetes	Bacteroidales	Prevotellaceae	Prevotella	Prevotella oris		Prevotella oris	28135	4.1	3.12	4040.55	1e-26	GCF_900637655.1	NZ_LR134384.1
74	B35b	3	100	1.57	Proteobacteria	Gammaproteobacteria	Enterobacterales	Enterobacteriaceae	Klebsiella	Klebsiella oxytoca		Klebsiella oxytoca	571	94.36	91.92	159988	1e-26	GCF_002906415.1	NZ_CP026285.1
75	B35b	6	90.59	3.02	Actinobacteria	Actinobacteria	Actinomycetales	Actinomycetaceae	Actinomyces	Actinomyces oris		Actinomyces oris	544580	41.14	38.29	27131.6	1e-26	GCF_001553935.1	NZ_CP014232.1
76	B37	2	100	1.68	Proteobacteria	Gammaproteobacteria	Pseudomonadales	Pseudomonadaceae	Pseudomonas	Pseudomonas nitroreducens		Pseudomonas nitroreducens	46680	28.01	28.53	50504.6	1e-26	GCF_011044415.1	NZ_CP049140.1
77	B37	3	98.96	2.6	Proteobacteria	Gammaproteobacteria	Enterobacterales	Enterobacteriaceae	Enterobacter	Enterobacter hormaechei		Enterobacter hormaechei	158836	70.8	76.58	110448	1e-26	GCF_003444755.1	NZ_CP019889.1
78	B39	1	98.97	0.05	Proteobacteria	Gammaproteobacteria	Xanthomonadales	Xanthomonadaceae	Stenotrophomonas	Stenotrophomonas maltophilia		Stenotrophomonas maltophilia	40324	94.47	91.3	118519	1e-26	GCF_002951115.1	NZ_CP014014.1
79	B39	2	100	2.73	Proteobacteria	Gammaproteobacteria	Enterobacterales	Enterobacteriaceae	Klebsiella	Klebsiella oxytoca		Klebsiella oxytoca	571	84.72	82.98	149412	1e-26	GCF_001022295.1	NZ_CP011597.1
80	B39	3	85.65	5.3	Actinobacteria	Actinobacteria	Micrococcales	Micrococcaceae	Rothia	Rothia mucilaginosa		Rothia mucilaginosa	43675	53.46	50.2	30635.3	1e-26	GCF_002386365.1	NZ_CP023510.1
81	B39	4	99.72	1.17	Proteobacteria	Betaproteobacteria	Neisseriales	Neisseriaceae	Neisseria	Neisseria subflava		Neisseria subflava	28449	76.44	80.15	59598	1e-26	GCF_003351665.1	NZ_CP031251.1
82	B39	5	95.66	6	Firmicutes	Negativicutes	Veillonellales	Veillonellaceae	Veillonella	Veillonella dispar		Veillonella dispar	39778	19.04	18.65	17669.9	1e-26	GCF_900637515.1	NZ_LR134375.1
83	B44	2	97.43	0	Proteobacteria	Betaproteobacteria	Burkholderiales	Burkholderiaceae	Lautropia	Lautropia mirabilis		Lautropia mirabilis	47671	62.68	62.94	64423.8	1e-26	GCF_900637555.1	NZ_LR134378.1
84	B44	5	82.88	3.99	NO HITS ON CGE
85	B44	7	96.97	0.85	Proteobacteria	Gammaproteobacteria	Xanthomonadales	Xanthomonadaceae	Xanthomonas	Xanthomonas campestris	Xanthomonas campestris pv. campestris	Xanthomonas campestris	340	92.58	88.41	126234	1e-26	GCF_000070605.1	NC_010688.1
86	B44	8	98.55	0.97	Proteobacteria	Betaproteobacteria	Neisseriales	Neisseriaceae	Neisseria	Neisseria mucosa		Neisseria mucosa	488	48.47	42.75	34539.9	1e-26	GCF_002073715.2	NZ_CP020452.2
87	B49	15	99.92	0.84	Proteobacteria	Betaproteobacteria	Neisseriales	Neisseriaceae	Neisseria	Neisseria subflava		Neisseria subflava	28449	46	48.38	36046.9	1e-26	GCF_003351665.1	NZ_CP031251.1
88	B49	20	92.91	2.48	Firmicutes	Clostridia	Clostridiales	Clostridiales incertae sedis	Eubacterium	Eubacterium sulci	Eubacterium sulci ATCC 35585	Eubacterium sulci	888727	63.48	57.17	37461.1	1e-26	GCF_001189495.1	NZ_CP012068.1
89	B49	22	91.89	4.52	NO HITS ON CGE
90	B49	29	89.51	0	NO HITS ON CGE
91	B49	38	92.9	0.52	NO HITS ON CGE
92	B49	41	80.21	9.75	Firmicutes	Negativicutes	Selenomonadales	Selenomonadaceae	Selenomonas	unclassified Selenomonas	Selenomonas sp. oral taxon 478	Selenomonas sp. oral taxon 478	712538	38.03	28.74	26192.9	1e-26	GCF_001189555.1	NZ_CP012071.1
93	B51	2	99.48	2.9	Proteobacteria	Alphaproteobacteria	Sphingomonadales	Sphingomonadaceae	Sphingobium	Sphingobium yanoikuyae		Sphingobium yanoikuyae	13690	48.52	51.19	94547.4	1e-26	GCF_001078495.2	NZ_CP020925.1
94	C53	2	99.9	2.3	Proteobacteria	Gammaproteobacteria	Pseudomonadales	Moraxellaceae	Acinetobacter	Acinetobacter ursingii		Acinetobacter ursingii	108980	70.69	77.06	104475	1e-26	GCF_003966675.1	NZ_AP018824.1
95	C53	3	89.52	6.05	Proteobacteria	Alphaproteobacteria	Sphingomonadales	Sphingomonadaceae	Sphingobium	Sphingobium yanoikuyae		Sphingobium yanoikuyae	13690	53.6	46.8	87937.1	1e-26	GCF_003697265.1	NZ_CP033230.1
96	C53	4	97.73	6.81	Proteobacteria	Alphaproteobacteria	Caulobacterales	Caulobacteraceae	Brevundimonas	Brevundimonas vesicularis		Brevundimonas vesicularis	41276	14.34	15.44	13542.8	1e-26	GCF_002208825.2	NZ_CP022048.2
97	C53	5	93.96	1.76	Proteobacteria	Betaproteobacteria	Burkholderiales	Comamonadaceae	Delftia	Delftia tsuruhatensis		Delftia tsuruhatensis	180282	93.43	84.32	193200	1e-26	GCF_001753225.1	NZ_CP017420.1
98	C53	7	94.83	3.45	Proteobacteria	Betaproteobacteria	Burkholderiales	Comamonadaceae	Acidovorax	unclassified Acidovorax	Acidovorax sp. 1608163	Acidovorax sp. 1608163	2478662	10.31	9.35	14148.3	1e-26	GCF_003669015.1	NZ_CP033069.1
99	C53	9	98.59	0.85	Bacteroidetes	Flavobacteriia	Flavobacteriales	Flavobacteriaceae	Elizabethkingia	unclassified Elizabethkingia		Elizabethkingia sp. 2-6	2575699	1.62	1.55	2374.9	1e-26	GCF_005234115.1	NZ_CP039929.1
100	C53	12	99.49	0.76	Actinobacteria	Actinobacteria	Micrococcales	Microbacteriaceae	Microbacterium	unclassified Microbacterium	Microbacterium sp. Y-01	Microbacterium sp. Y-01	2048898	72.68	74.66	58203.6	1e-26	GCF_003856715.1	NZ_CP024170.1
101	C53	13	96.42	7.75	Proteobacteria	Alphaproteobacteria	Sphingomonadales	Sphingomonadaceae	Sphingobium	unclassified Sphingobium	Sphingobium sp. PAMC28499	Sphingobium sp. PAMC28499	2565554	7.88	5	8830.29	1e-26	GCF_004795815.1	NZ_CP039248.1
102	C53	14	96.23	0.77	Proteobacteria	Gammaproteobacteria	Pseudomonadales	Moraxellaceae	Acinetobacter	unclassified Acinetobacter	Acinetobacter sp. WCHA45	Acinetobacter sp. WCHA45	2004644	12.85	13.08	14602.4	1e-26	GCF_002165255.2	NZ_CP028561.1
103	C57	1	94.81	1.02	Proteobacteria	Gammaproteobacteria	Pseudomonadales	Pseudomonadaceae	Pseudomonas	Pseudomonas aeruginosa		Pseudomonas aeruginosa	287	86.25	78.63	122198	1e-26	GCF_008705235.1	NZ_CP044006.1
104	C57	2	100	0.57	Proteobacteria	Gammaproteobacteria	Pseudomonadales	Moraxellaceae	Acinetobacter	Acinetobacter pittii		Acinetobacter pittii	48296	81.48	81.76	122110	1e-26	GCF_002902805.2	NZ_CP026089.2
105	C60	1	100	0.64	Proteobacteria	Gammaproteobacteria	Enterobacterales	Enterobacteriaceae	Klebsiella	Klebsiella michiganensis		Klebsiella michiganensis	1134687	91.86	98.54	162190	1e-26	GCF_008931605.1	NZ_CP042545.1
106	C60	3	95.81	7.62	Actinobacteria	Actinobacteria	Micrococcales	Micrococcaceae	Rothia	Rothia mucilaginosa		Rothia mucilaginosa	43675	45.24	44.98	27615.8	1e-26	GCF_002386365.1	NZ_CP023510.1
107	C62	2	83.64	4.9	Firmicutes	Bacilli	Lactobacillales	Streptococcaceae	Streptococcus	Streptococcus sanguinis	Streptococcus sanguinis SK36	Streptococcus sanguinis	1305	43.63	41.1	31674.7	1e-26	GCF_000014205.1	NC_009009.1
108	C62	3	96.71	4.17	Actinobacteria	Actinobacteria	Micrococcales	Micrococcaceae	Kocuria	Kocuria palustris		Kocuria palustris	71999	72.46	74.54	45449.5	1e-26	GCF_001275345.1	NZ_CP012507.1
109	C62	8	86.1	9.47	Firmicutes	Bacilli	Lactobacillales	Streptococcaceae	Streptococcus	Streptococcus australis		Streptococcus australis	113107	2.21	1.8	1324.59	1e-26	GCF_900476055.1	NZ_LS483444.1
110	C62	9	91.78	0.22	Actinobacteria	Actinobacteria	Micrococcales	Micrococcaceae	Kocuria	unclassified Kocuria	Kocuria sp. BT304	Kocuria sp. BT304	1702043	18	17.5	8522.03	1e-26	GCF_003290245.1	NZ_CP030039.1
