# Supplementary material for: Toothbrush microbiomes feature a meeting ground for human oral and environmental microbiota
Source: Microbiome. 2021 Jan 31;9:32. doi: 10.1186/s40168-020-00983-x (PMC7849112; doi:10.1186/s40168-020-00983-x)
Supplement: Supplementary file 7 — Additional file 6: Table S3. ARG protein families detected on toothbrushes and in the subset of HMP-II oral samples. Drug class and mechanism of resistance are in accordance with the Comprehensive Antibiotic Resistance Database [24]. Sample detection frequency, RPKM mean and standard error, and GLM p and q values are listed. ARGs enriched (q < 0.05) in toothbrush or oral samples are indicated in blue and green font, respectively. [file 40168_2020_983_MOESM7_ESM.xlsx]

## Sheet: Sheet1
Number	ARG Protein Family	Drug Class	Resistance Mechanism	Frequency All	Toothbrush Metagenomes (n=34)			Human Oral Metagenomes (n=34)			GLM p	Bonferroni q	ARG Protein Family (Full CARD ID)
					Frequency	RPKM (Average)	RPKM (St. Error)	Frequency	RPKM (Average)	RPKM (St. Error)
1	patA	fluoroquinolone	efflux	0.852941	0.705882	18.0745	5.04176	1	34.5809	7.43209	7.84316e-05	0.013804	gb|AAK76137_1|ARO_3000024|patA__Streptococcus_pneumoniae_TIGR4_
2	mefA	macrolide	efflux	0.794118	0.735294	51.6815	16.7202	0.852941	14.6654	3.5455	0.227647	1	gb|YP_008997285_1|ARO_3000615|mefA__Exiguobacterium_sp__S3-2_
3	rpsJ	tetracycline	target_protection	0.691176	0.470588	17.6985	6.97951	0.911765	40.7265	7.41986	4.24337e-05	0.00746833	gb|YP_208874_1|ARO_3003930|rpsJ__Neisseria_gonorrhoeae_FA_1090_
4	tetB(60)	tetracycline	efflux	0.617647	0.470588	0.842706	0.245937	0.764706	1.05386	0.299819	0.0117311	1	gb|ANZ79241_1|ARO_3004036|tetB(60)__uncultured_bacterium_
5	ErmB	macrolide	target_alter	0.602941	0.411765	7.40417	3.25461	0.794118	9.49724	3.88754	0.00105941	0.186456	gb|AAF86219_1|ARO_3000375|ErmB__Enterococcus_faecium_
6	EF-Tu	other	target_alter	0.529412	0.705882	124.056	36.0227	0.352941	30.7453	20.2099	0.00320054	0.563295	gb|AAN82549_1|ARO_3003369|Escherichia_coli_EF-Tu_mutants_conferring_resistance_to_Pulvomycin__Escherichia_coli_CFT073_
7	tetA(60)	tetracycline	efflux	0.529412	0.470588	1.48341	0.458777	0.588235	2.05992	0.540575	0.330567	1	gb|ANZ79240_1|ARO_3004035|tetA(60)__uncultured_bacterium_
8	gyrA	fluoroquinolone	target_alter	0.529412	0.323529	19.5097	10.5732	0.735294	23.7211	8.58319	0.000553019	0.0973313	gb|WP_014065640_1|ARO_3003924|Haemophilus_parainfluenzae_gyrA_conferring_resistance_to_fluoroquinolones__Haemophilus_parainfluenzae_
9	tetB(46)	tetracycline	efflux	0.426471	0.470588	7.29816	1.8385	0.382353	5.91744	2.16557	0.461647	1	gb|AET10445_1|ARO_3004033|tetB(46)__Streptococcus_australis_
10	ErmF	macrolide	target_alter	0.411765	0.117647	1.32786	0.939857	0.705882	9.10301	1.75854	2.90074e-07	5.1053e-05	gb|AAA88675_1|ARO_3000498|ErmF__Bacteroides_fragilis_
11	CfxA6	beta-lactam	antibiotic_inactivation	0.397059	0.176471	5.8411	4.17552	0.617647	11.1292	2.64963	0.000144457	0.0254245	gb|ACT97371_1|ARO_3003097|CfxA6__uncultured_organism_
12	tetA(46)	tetracycline	efflux	0.382353	0.411765	7.36878	2.34399	0.352941	4.60334	1.70986	0.617588	1	gb|AET10444_1|ARO_3004032|tetA(46)__Streptococcus_australis_
13	EF-Tu	other	target_alter	0.382353	0.176471	2.02933	0.944881	0.588235	5.63081	1.42626	0.000363664	0.0640049	gb|AAB39605_1|ARO_3003361|Planobispora_rosea_EF-Tu_mutants_conferring_resistance_to_inhibitor_GE2270A__Planobispora_rosea_
14	parC	fluoroquinolone	target_alter	0.323529	0.0882353	9.8012	6.56474	0.558824	28.0423	10.1278	1.56537e-05	0.00275505	gb|WP_041918279_1|ARO_3003925|Haemophilus_parainfluenzae_parC_conferring_resistance_to_fluoroquinolones__Haemophilus_parainfluenzae_
15	CdsA	peptide	target_alter	0.308824	0.294118	22.8876	10.8415	0.323529	5.05942	1.88495	0.792923	1	gb|AQA08261_1|ARO_3004097|Streptococcus_mitis_CdsA_with_mutation_conferring_daptomycin_resistance__Streptococcus_oralis_
16	msbA	multidrug	efflux	0.294118	0.588235	70.6781	18.4489	0	0	0	1.67536e-09	2.94864e-07	gb|NP_415434_1|ARO_3003950|msbA__Escherichia_coli_str__K-12_substr__MG1655_
17	oqxB	multidrug	efflux	0.294118	0.588235	174.924	51.1528	0	0	0	1.67536e-09	2.94864e-07	gb|YP_001693238|ARO_3003923|oqxB__Escherichia_coli_
18	tetO	tetracycline	target_protection	0.294118	0.205882	2.79672	1.64031	0.382353	2.97184	1.02375	0.108223	1	gb|AAA23033_2|ARO_3000190|tetO__Campylobacter_jejuni_
19	gyrB	other	target_alter	0.264706	0.529412	244.988	64.5101	0	0	0	1.91285e-08	3.36662e-06	gb|BAE77595_1|ARO_3003303|Escherichia_coli_gyrB_conferring_resistance_to_aminocoumarin__Escherichia_coli_str__K-12_substr__W3110_
20	patB	fluoroquinolone	efflux	0.264706	0.323529	5.28236	2.08944	0.205882	4.56756	1.6742	0.27001	1	gb|AAK76136_1|ARO_3000025|patB__Streptococcus_pneumoniae_TIGR4_
21	CRP	multidrug	efflux	0.25	0.5	239.208	64.4391	0	0	0	6.06173e-08	1.06686e-05	gb|BAE77933_1|ARO_3000518|CRP__Escherichia_coli_str__K-12_substr__W3110_
22	tetQ	tetracycline	target_alter	0.235294	0.0588235	0.763525	0.53703	0.411765	10.96	2.81548	0.000325366	0.0572643	gb|CAA79727_1|ARO_3000191|tetQ__Bacteroides_fragilis_
23	bacA	peptide	target_alter	0.220588	0.441176	111.739	31.8381	0	0	0	5.44817e-07	9.58878e-05	gb|AAC76093_1|ARO_3002986|bacA__Escherichia_coli_str__K-12_substr__MG1655_
24	PtsI	fosfomycin	target_alter	0.220588	0.441176	64.7637	20.4132	0	0	0	5.44817e-07	9.58878e-05	gb|CDJ72759|ARO_3003899|Escherichia_coli_PtsI_with_mutation_conferring_resistance_to_fosfomycin__Escherichia_coli_str__K-12_substr__MC4100_
25	tet(B)	tetracycline	efflux	0.220588	0.0882353	1.73109	1.39628	0.352941	6.22423	2.89373	0.00682645	1	gb|BAC67143_1|ARO_3000166|tet(B)__Gram-negative_bacterium_TC71_
26	emrR	fluoroquinolone	efflux	0.205882	0.382353	19.2271	6.2701	0.0294118	0.00711008	0.00711008	0.000113829	0.0200339	gb|NP_417169_1|ARO_3000516|emrR__Escherichia_coli_str__K-12_substr__MG1655_
27	lsaC	multidrug	target_protection	0.191176	0.0882353	2.64268	2.32968	0.294118	4.81979	2.50228	0.0273299	1	gb|AEA37904_1|ARO_3003112|lsaC__Streptococcus_agalactiae_
28	tetR	tetracycline	efflux	0.191176	0.0588235	2.25031	1.79951	0.323529	7.5565	3.79516	0.00388072	0.683007	gb|CAD09823_1|ARO_3003479|tetR__Salmonella_enterica_subsp__enterica_serovar_Typhi_str__CT18_
29	mel	macrolide	target_protection	0.176471	0.352941	21.0878	7.91558	0	0	0	1.1606e-05	0.00204265	gb|WP_000420313_1|ARO_3000616|mel__Bacteria_
30	ErmX	macrolide	target_alter	0.176471	0.0882353	1.41459	1.18729	0.264706	5.57486	3.04067	0.0517578	1	gb|AAG03357_1|ARO_3000596|ErmX__Corynebacterium_striatum_
31	vgaC	multidrug	target_protection	0.161765	0.323529	19.7089	8.51456	0	0	0	3.05158e-05	0.00537077	gb|AMP35312_1|ARO_3002831|vgaC__Enterobacter_cloacae_
32	PhoP	macrolide	efflux	0.161765	0.323529	127.366	48.4766	0	0	0	3.05158e-05	0.00537077	gb|CDO13981_1|ARO_3003585|Klebsiella_mutant_PhoP_conferring_antibiotic_resistance_to_colistin__Klebsiella_pneumoniae_
33	parC	fluoroquinolone	target_alter	0.147059	0.294118	85.9506	35.5279	0	0	0	7.84316e-05	0.013804	gb|AAC76055_1|ARO_3003308|Escherichia_coli_parC_conferring_resistance_to_fluoroquinolone__Escherichia_coli_str__K-12_substr__MG1655_
34	fabI	triclosan	target_alter	0.147059	0.294118	28.1414	12.8055	0	0	0	7.84316e-05	0.013804	gb|NP_415804_1|ARO_3004045|antibiotic_resistant_fabI__Escherichia_coli_str__K-12_substr__MG1655_
35	tet37	tetracycline	antibiotic_inactivation	0.147059	0.0588235	0.983125	0.686305	0.235294	2.84899	1.19506	0.0343601	1	gb|AAN28721_1|ARO_3002871|tet37__uncultured_bacterium_
36	gyrA	fluoroquinolone	target_alter	0.147059	0.0294118	0.07919	0.07919	0.264706	2.2652	1.16466	0.00361397	0.636059	gb|EEK14408_1|ARO_3003931|Capnocytophaga_gingivalis_gyrA_conferring_resistance_to_fluoroquinolones__Capnocytophaga_gingivalis_ATCC_33624_
37	ACT-35	beta-lactam	antibiotic_inactivation	0.132353	0.264706	9.74662	4.94873	0	0	0	0.000197481	0.0347566	gb|BAP68758_1|ARO_3001855|ACT-35__Enterobacter_cloacae_
38	marA	multidrug	efflux	0.132353	0.264706	20.6923	9.42369	0	0	0	0.000197481	0.0347566	gb|YP_489794_1|ARO_3000263|marA__Escherichia_coli_str__K-12_substr__W3110_
39	LpxC	peptide	target_alter	0.117647	0.235294	6.20727	2.7597	0	0	0	0.0004882	0.0859232	gb|AJF83452_1|ARO_3003574|LpxC__Acinetobacter_baumannii_
40	smeD	multidrug	efflux	0.117647	0.235294	12.7437	4.65169	0	0	0	0.0004882	0.0859232	gb|CAC14594_1|ARO_3003055|smeD__Stenotrophomonas_maltophilia_
41	smeF	multidrug	efflux	0.117647	0.235294	30.982	11.9205	0	0	0	0.0004882	0.0859232	gb|CAC14596_1|ARO_3003057|smeF__Stenotrophomonas_maltophilia_
42	parE	fluoroquinolone	target_alter	0.117647	0.235294	90.572	44.0572	0	0	0	0.0004882	0.0859232	gb|WP_000195296_1|ARO_3003316|Escherichia_coli_parE_conferring_resistance_to_fluoroquinolones__Proteobacteria_
43	UhpT	fosfomycin	other	0.117647	0.205882	46.8453	24.0973	0.0294118	0.0377381	0.0377381	0.0173261	1	gb|CDJ73208|ARO_3003890|Escherichia_coli_UhpT_with_mutation_conferring_resistance_to_fosfomycin__Escherichia_coli_str__K-12_substr__MC4100_
44	smeR	multidrug	efflux	0.102941	0.205882	10.0728	5.8239	0	0	0	0.00118787	0.209066	gb|AAD51348_1|ARO_3003066|smeR__Stenotrophomonas_maltophilia_
45	OXY-6-3	beta-lactam	antibiotic_inactivation	0.102941	0.205882	27.7285	13.4582	0	0	0	0.00118787	0.209066	gb|CAI43424_1|ARO_3002415|OXY-6-3__Klebsiella_oxytoca_
46	smeB	multidrug	efflux	0.0882353	0.176471	10.8577	6.29044	0	0	0	0.00285277	0.502087	gb|AAD51345_1|ARO_3003052|smeB__Stenotrophomonas_maltophilia_
47	smeC	multidrug	efflux	0.0882353	0.176471	10.6396	6.31276	0	0	0	0.00285277	0.502087	gb|AAD51346_1|ARO_3003053|smeC__Stenotrophomonas_maltophilia_
48	APH(6)-Id	aminoglycoside	antibiotic_inactivation	0.0882353	0.117647	2.20623	1.64612	0.0588235	0.327707	0.283263	0.388343	1	gb|AAC23556_1|ARO_3002660|APH(6)-Id__Pseudomonas_aeruginosa_
49	APH(3)-lb	aminoglycoside	antibiotic_inactivation	0.0882353	0.117647	2.46687	1.65369	0.0588235	0.190224	0.168605	0.388343	1	gb|ABK33456_1|ARO_3002639|APH(3__)-Ib__Pseudomonas_aeruginosa_
50	TEM-126	beta-lactam	antibiotic_inactivation	0.0882353	0.0882353	19.4178	17.0849	0.0882353	1.98236	1.68933	1	1	gb|AAT45742_1|ARO_3000988|TEM-126__Escherichia_coli_
51	smeA	multidrug	efflux	0.0735294	0.147059	6.79228	4.11021	0	0	0	0.00678616	1	gb|AAD51344_1|ARO_3003051|smeA__Stenotrophomonas_maltophilia_
52	smeS	multidrug	efflux	0.0735294	0.147059	11.1722	6.66873	0	0	0	0.00678616	1	gb|AAD51347_1|ARO_3003067|smeS__Stenotrophomonas_maltophilia_
53	OprM	multidrug	efflux	0.0735294	0.147059	3.66307	2.76168	0	0	0	0.00678616	1	gb|NP_249118_1|ARO_3000379|OprM__Pseudomonas_aeruginosa_PAO1_
54	MexT	multidrug	efflux	0.0735294	0.147059	1.87825	1.36572	0	0	0	0.00678616	1	gb|NP_251182_1|ARO_3000814|MexT__Pseudomonas_aeruginosa_PAO1_
55	gyrA	fluoroquinolone	target_alter	0.0735294	0.147059	6.54572	4.4633	0	0	0	0.00678616	1	gb|NP_251858_1|ARO_3003684|Pseudomonas_aeruginosa_gyrA_conferring_resistance_to_fluoroquinolones__Pseudomonas_aeruginosa_PAO1_
56	nalD	multidrug	efflux	0.0735294	0.147059	10.2633	8.2466	0	0	0	0.00678616	1	gb|NP_252264_1|ARO_3000819|nalD__Pseudomonas_aeruginosa_PAO1_
57	Escherichia	fosfomycin	target_protection	0.0735294	0.117647	27.4183	19.244	0.0294118	0.396127	0.396127	0.150186	1	gb|CDJ73082|ARO_3003900|Escherichia_coli_CyaA_with_mutation_conferring_resistance_to_fosfomycin__Escherichia_coli_str__K-12_substr__MC4100_
58	MexB	multidrug	efflux	0.0588235	0.117647	8.72065	7.33354	0	0	0	0.0160687	1	gb|AAA74437_1|ARO_3000378|MexB__Pseudomonas_aeruginosa_
59	adeL	multidrug	efflux	0.0588235	0.117647	6.00513	4.10388	0	0	0	0.0160687	1	gb|ALH22601_1|ARO_3000620|adeL__Acinetobacter_baumannii_
60	MuxB	multidrug	efflux	0.0588235	0.117647	5.54858	4.56683	0	0	0	0.0160687	1	gb|NP_251217_1|ARO_3004074|MuxB__Pseudomonas_aeruginosa_PAO1_
61	fabG	triclosan	target_alter	0.0588235	0.117647	8.23644	7.08942	0	0	0	0.0160687	1	gb|NP_415611_1|ARO_3004049|antibiotic_resistant_fabG__Escherichia_coli_str__K-12_substr__MG1655_
62	sul1	sulfonamide	target_replace	0.0588235	0.0882353	0.755516	0.438482	0.0294118	0.169522	0.169522	0.292298	1	gb|AEJ33969_1|ARO_3000410|sul1__Vibrio_fluvialis_
63	cpxA	aminoglycoside	efflux	0.0588235	0.0882353	15.1762	12.9905	0.0294118	0.0854338	0.0854338	0.292298	1	gb|NP_312864_1|ARO_3000830|cpxA__Escherichia_coli_O157_H7_str__Sakai_
64	ACI-1	beta-lactam	antibiotic_inactivation	0.0588235	0	0	0	0.117647	0.123502	0.0641246	0.0160687	1	gb|CAB51471_1|ARO_3004359|ACI-1__Acidaminococcus_fermentans_
65	MexC	multidrug	efflux	0.0441176	0.0882353	4.90382	4.15961	0	0	0	0.0381708	1	gb|AAB41956_1|ARO_3000800|MexC__Pseudomonas_aeruginosa_
66	mexK	multidrug	efflux	0.0441176	0.0882353	5.0426	4.31965	0	0	0	0.0381708	1	gb|AAG07064_1|ARO_3003693|mexK__Pseudomonas_aeruginosa_PAO1_
67	mexV	multidrug	efflux	0.0441176	0.0882353	7.3802	6.43081	0	0	0	0.0381708	1	gb|AAG07762_1|ARO_3003030|mexV__Pseudomonas_aeruginosa_PAO1_
68	OXA-50	beta-lactam	antibiotic_inactivation	0.0441176	0.0882353	10.4474	9.41933	0	0	0	0.0381708	1	gb|AAQ76277_1|ARO_3001796|OXA-50__Pseudomonas_aeruginosa_
69	PDC-8	beta-lactam	antibiotic_inactivation	0.0441176	0.0882353	6.51124	5.67181	0	0	0	0.0381708	1	gb|ACQ82813_1|ARO_3002507|PDC-8__Pseudomonas_aeruginosa_
70	MexS	multidrug	efflux	0.0441176	0.0882353	13.7337	10.6908	0	0	0	0.0381708	1	gb|ADT64081_1|ARO_3000813|MexS__Pseudomonas_aeruginosa_PAK_
71	basS	peptide	target_alter, efflux	0.0441176	0.0882353	3.95838	3.42096	0	0	0	0.0381708	1	gb|AEX49906_1|ARO_3003583|basS__Pseudomonas_aeruginosa_
72	FosA5	fosfomycin	antibiotic_inactivation	0.0441176	0.0882353	3.28401	3.01025	0	0	0	0.0381708	1	gb|AJE60855_1|ARO_3003209|FosA5__Escherichia_coli_
73	mexY	multidrug	efflux	0.0441176	0.0882353	5.59976	4.85247	0	0	0	0.0381708	1	gb|BAA34300_1|ARO_3003033|mexY__Pseudomonas_aeruginosa_PAO1_
74	opmE	multidrug	efflux	0.0441176	0.0882353	3.95242	3.40018	0	0	0	0.0381708	1	gb|BAE06009_1|ARO_3003700|opmE__Pseudomonas_aeruginosa_
75	APH(3)	aminoglycoside	antibiotic_inactivation	0.0441176	0.0882353	3.56518	3.01423	0	0	0	0.0381708	1	gb|CAA62365_1|ARO_3002645|APH(3_)-IIb__Pseudomonas_aeruginosa_
76	smeE	multidrug	efflux	0.0441176	0.0882353	5.3235	3.72108	0	0	0	0.0381708	1	gb|CAC14595_1|ARO_3003056|smeE__Stenotrophomonas_maltophilia_
77	adeG	multidrug	efflux	0.0441176	0.0882353	7.73702	5.32751	0	0	0	0.0381708	1	gb|CAJ77857_1|ARO_3000778|adeG__Acinetobacter_baumannii_AYE_
78	TriA	triclosan	efflux	0.0441176	0.0882353	4.21827	3.67714	0	0	0	0.0381708	1	gb|NP_248846_1|ARO_3003679|TriA__Pseudomonas_aeruginosa_PAO1_
79	TriB	triclosan	efflux	0.0441176	0.0882353	5.19014	4.36913	0	0	0	0.0381708	1	gb|NP_248847_1|ARO_3003680|TriB__Pseudomonas_aeruginosa_PAO1_
80	TriC	triclosan	efflux	0.0441176	0.0882353	7.05166	5.79251	0	0	0	0.0381708	1	gb|NP_248848_1|ARO_3003681|TriC__Pseudomonas_aeruginosa_PAO1_
81	PhoQ	multidrug	efflux	0.0441176	0.0882353	4.99466	4.46467	0	0	0	0.0381708	1	gb|NP_249871_1|ARO_3003896|Pseudomonas_mutant_PhoQ_conferring_resistance_to_colistin__Pseudomonas_aeruginosa_PAO1_
82	mexZ	multidrug	efflux	0.0441176	0.0882353	2.64717	2.05265	0	0	0	0.0381708	1	gb|NP_250710_1|ARO_3003709|mexZ__Pseudomonas_aeruginosa_PAO1_
83	soxR	multidrug	efflux	0.0441176	0.0882353	5.2923	4.13667	0	0	0	0.0381708	1	gb|NP_250963_1|ARO_3004107|Pseudomonas_aeruginosa_soxR__Pseudomonas_aeruginosa_PAO1_
84	MuxA	multidrug	efflux	0.0441176	0.0882353	3.22391	2.53004	0	0	0	0.0381708	1	gb|NP_251218_1|ARO_3004073|MuxA__Pseudomonas_aeruginosa_PAO1_
85	arnA	peptide	target_alter	0.0441176	0.0882353	12.6323	8.17939	0	0	0	0.0381708	1	gb|NP_252244|ARO_3002985|arnA__Pseudomonas_aeruginosa_PAO1_
86	mexJ	multidrug	efflux	0.0441176	0.0882353	5.06003	4.3835	0	0	0	0.0381708	1	gb|NP_252367_1|ARO_3003692|mexJ__Pseudomonas_aeruginosa_PAO1_
87	mexL	multidrug	efflux	0.0441176	0.0882353	2.96729	2.43203	0	0	0	0.0381708	1	gb|NP_252368_1|ARO_3003710|mexL__Pseudomonas_aeruginosa_PAO1_
88	nalC	multidrug	efflux	0.0441176	0.0882353	4.77297	3.56602	0	0	0	0.0381708	1	gb|NP_252410_1|ARO_3000818|nalC__Pseudomonas_aeruginosa_PAO1_
89	NfxB	multidrug	efflux	0.0441176	0.0882353	5.47626	4.49416	0	0	0	0.0381708	1	gb|NP_253290_1|ARO_3004059|Type_A_NfxB__Pseudomonas_aeruginosa_PAO1_
90	emrE	multidrug	efflux	0.0441176	0.0882353	4.36922	3.79353	0	0	0	0.0381708	1	gb|NP_253677_1|ARO_3004038|Pseudomonas_aeruginosa_emrE__Pseudomonas_aeruginosa_PAO1_
91	OmpK35	beta-lactam	reduced_permeability	0.0441176	0.0882353	5.0868	5.00692	0	0	0	0.0381708	1	gb|YP_005226137_1|ARO_3003966|Klebsiella_pneumoniae_OmpK35__Klebsiella_pneumoniae_subsp__pneumoniae_HS11286_
92	CpxR	multidrug	efflux	0.0441176	0.0588235	7.42375	7.00669	0.0294118	0.320955	0.320955	0.551194	1	gb|SIP52035_1|ARO_3004054|Pseudomonas_aeruginosa_CpxR__Pseudomonas_aeruginosa_
93	hmrM	fluoroquinolone	efflux	0.0441176	0.0294118	0.0548239	0.0548239	0.0588235	1.52823	1.2833	0.551194	1	gb|WP_014550864_1|ARO_3003953|hmrM__Haemophilus_influenzae_
94	acrS	multidrug	efflux	0.0441176	0	0	0	0.0882353	0.0961712	0.0729593	0.0381708	1	gb|AAC76296_1|ARO_3000656|acrS__Escherichia_coli_str__K-12_substr__MG1655_
95	emrK	tetracycline	efflux	0.0441176	0	0	0	0.0882353	0.0217006	0.0126262	0.0381708	1	gb|BAA11236_1|ARO_3000206|emrK__Escherichia_coli_
96	acrR	multidrug	efflux	0.0441176	0	0	0	0.0882353	0.101068	0.0766173	0.0381708	1	gb|NP_414997_1|ARO_3003807|Escherichia_coli_acrR_with_mutation_conferring_multidrug_antibiotic_resistance__Escherichia_coli_str__K-12_substr__MG1655_
97	MexD	multidrug	efflux	0.0294118	0.0588235	5.67989	5.05856	0	0	0	0.092334	1	gb|AAB41957_1|ARO_3000801|MexD__Pseudomonas_aeruginosa_
98	OprJ	multidrug	efflux	0.0294118	0.0588235	2.42031	1.96501	0	0	0	0.092334	1	gb|AAB41958_1|ARO_3000802|OprJ__Pseudomonas_aeruginosa_
99	cmx	other	efflux	0.0294118	0.0588235	0.338154	0.235518	0	0	0	0.092334	1	gb|AAG03380_1|ARO_3002703|cmx__Corynebacterium_striatum_
100	mexW	multidrug	efflux	0.0294118	0.0588235	4.09613	3.63152	0	0	0	0.092334	1	gb|AAG07763_1|ARO_3003031|mexW__Pseudomonas_aeruginosa_PAO1_
101	ramR	multidrug	efflux	0.0294118	0.0588235	6.83876	6.5247	0	0	0	0.092334	1	gb|ABR76005_1|ARO_3003380|Klebsiella_pneumoniae_ramR_mutants__Klebsiella_pneumoniae_subsp__pneumoniae_MGH_78578_
102	tet(42)	tetracycline	efflux	0.0294118	0.0588235	0.218155	0.153923	0	0	0	0.092334	1	gb|ACD35503_1|ARO_3000572|tet(42)__Micrococcus_sp__SMCC_G887_
103	APH(3)-llc	aminoglycoside	antibiotic_inactivation	0.0294118	0.0588235	2.7404	2.68187	0	0	0	0.092334	1	gb|ADQ43421_1|ARO_3002646|APH(3_)-IIc__Stenotrophomonas_maltophilia_
104	OXA-212	beta-lactam	antibiotic_inactivation	0.0294118	0.0588235	0.170529	0.124629	0	0	0	0.092334	1	gb|AEV91551_1|ARO_3001711|OXA-212__Acinetobacter_johnsonii_
105	murA	fosfomycin	target_alter	0.0294118	0.0588235	10.0903	9.30593	0	0	0	0.092334	1	gb|AIL15701|ARO_3003775|Escherichia_coli_murA_with_mutation_conferring_resistance_to_fosfomycin__Escherichia_coli_ATCC_25922_
106	bcr-1	other	efflux	0.0294118	0.0588235	3.59519	2.98164	0	0	0	0.092334	1	gb|ALV80601_1|ARO_3003801|bcr-1__Pseudomonas_aeruginosa_
107	abeM	multidrug	efflux	0.0294118	0.0588235	4.59175	3.3712	0	0	0	0.092334	1	gb|BAD89844_2|ARO_3000753|abeM__Acinetobacter_baumannii_
108	mexM	multidrug	efflux	0.0294118	0.0588235	1.46968	1.32386	0	0	0	0.092334	1	gb|BAE06005_1|ARO_3003704|mexM__Pseudomonas_aeruginosa_
109	mexN	multidrug	efflux	0.0294118	0.0588235	5.50297	4.77182	0	0	0	0.092334	1	gb|BAE06006_1|ARO_3003705|mexN__Pseudomonas_aeruginosa_
110	mexP	multidrug	efflux	0.0294118	0.0588235	5.17638	4.4118	0	0	0	0.092334	1	gb|BAE06007_1|ARO_3003698|mexP__Pseudomonas_aeruginosa_
111	mexR	multidrug	efflux	0.0294118	0.0588235	4.82628	4.00148	0	0	0	0.092334	1	gb|NP_249115_1|ARO_3000506|mexR__Pseudomonas_aeruginosa_PAO1_
112	MexA	multidrug	efflux	0.0294118	0.0588235	7.80802	6.84017	0	0	0	0.092334	1	gb|NP_249116_1|ARO_3000377|MexA__Pseudomonas_aeruginosa_PAO1_
113	PhoP	macrolide	efflux	0.0294118	0.0588235	14.9082	12.7173	0	0	0	0.092334	1	gb|NP_249870_1|ARO_3003895|Pseudomonas_mutant_PhoP_conferring_resistance_to_colistin__Pseudomonas_aeruginosa_PAO1_
114	PmpM	multidrug	efflux	0.0294118	0.0588235	3.89323	3.24583	0	0	0	0.092334	1	gb|NP_250052_1|ARO_3004077|PmpM__Pseudomonas_aeruginosa_PAO1_
115	OprN	multidrug	efflux	0.0294118	0.0588235	3.58198	2.88652	0	0	0	0.092334	1	gb|NP_251185_1|ARO_3000805|OprN__Pseudomonas_aeruginosa_PAO1_
116	OpmB	multidrug	efflux	0.0294118	0.0588235	4.09409	3.84165	0	0	0	0.092334	1	gb|NP_251215_1|ARO_3004072|OpmB__Pseudomonas_aeruginosa_PAO1_
117	MuxC	multidrug	efflux	0.0294118	0.0588235	4.73317	4.21431	0	0	0	0.092334	1	gb|NP_251216_1|ARO_3004075|MuxC__Pseudomonas_aeruginosa_PAO1_
118	ArmR	multidrug	efflux	0.0294118	0.0588235	2.50705	2.16489	0	0	0	0.092334	1	gb|NP_252408_1|ARO_3004056|ArmR__Pseudomonas_aeruginosa_PAO1_
119	mexG	multidrug	efflux	0.0294118	0.0588235	5.02869	4.70354	0	0	0	0.092334	1	gb|NP_252894_1|ARO_3000806|mexG__Pseudomonas_aeruginosa_PAO1_
120	mexH	multidrug	efflux	0.0294118	0.0588235	7.91211	7.36576	0	0	0	0.092334	1	gb|NP_252895_1|ARO_3000807|mexH__Pseudomonas_aeruginosa_PAO1_
121	mexI	multidrug	efflux	0.0294118	0.0588235	2.90954	2.40688	0	0	0	0.092334	1	gb|NP_252896_1|ARO_3000808|mexI__Pseudomonas_aeruginosa_PAO1_
122	opmD	multidrug	efflux	0.0294118	0.0588235	3.17496	2.45508	0	0	0	0.092334	1	gb|NP_252897_1|ARO_3000809|opmD__Pseudomonas_aeruginosa_PAO1_
123	basR	peptide	target_alter, efflux	0.0294118	0.0588235	3.68744	3.18545	0	0	0	0.092334	1	gb|NP_253464_1|ARO_3003582|basR__Pseudomonas_aeruginosa_PAO1_
124	OpmH	multidrug	efflux	0.0294118	0.0588235	1.96074	1.82664	0	0	0	0.092334	1	gb|NP_253661_1|ARO_3003682|OpmH__Pseudomonas_aeruginosa_PAO1_
125	nfsA	other	target_alter	0.0294118	0.0588235	2.50188	2.21304	0	0	0	0.092334	1	gb|NP_415372_1|ARO_3003751|Escherichia_coli_nfsA_mutations_conferring_resistance_to_nitrofurantoin__Escherichia_coli_str__K-12_substr__MG1655_
126	ADC-81	beta-lactam	antibiotic_inactivation	0.0294118	0.0588235	1.472	1.02622	0	0	0	0.092334	1	gb|WP_059262723_1|ARO_3003887|ADC-81__Acinetobacter_baumannii_
127	ICR-Mo	peptide	target_alter	0.0294118	0.0588235	1.76344	1.65895	0	0	0	0.092334	1	gb|WP_082741435_1|ARO_3004569|ICR-Mo__Moraxella_osloensis_
128	mgrB	multidrug	efflux	0.0294118	0.0294118	0.112175	0.112175	0.0294118	0.00943453	0.00943453	1	1	gb|NP_416340_1|ARO_3003820|mgrB__Escherichia_coli_str__K-12_substr__MG1655_
129	OXA-85	beta-lactam	antibiotic_inactivation	0.0294118	0	0	0	0.0588235	0.0118458	0.00931822	0.092334	1	gb|AAP69916_1|ARO_3001780|OXA-85__Fusobacterium_nucleatum_
130	acrB	multidrug	efflux	0.0294118	0	0	0	0.0588235	0.159023	0.119635	0.092334	1	gb|NP_414995_1|ARO_3000216|acrB__Escherichia_coli_str__K-12_substr__MG1655_
131	cat-TC	phenicol	antibiotic_inactivation	0.0147059	0.0294118	0.04654	0.04654	0	0	0	0.236519	1	gb|AAB53259_1|ARO_3002671|Lactobacillus_reuteri_cat-TC__Lactobacillus_reuteri_
132	EreA2	macrolide	antibiotic_inactivation	0.0147059	0.0294118	0.105482	0.105482	0	0	0	0.236519	1	gb|AAC78336_1|ARO_3002826|EreA2__Providencia_stuartii_
133	sul2	sulfonamide	target_replace	0.0147059	0.0294118	0.457373	0.457373	0	0	0	0.236519	1	gb|AAL59753_1|ARO_3000412|sul2__Vibrio_cholerae_
134	tet(D)	tetracycline	efflux	0.0147059	0.0294118	9.54254	9.54254	0	0	0	0.236519	1	gb|AAL75563_1|ARO_3000168|tet(D)__Shigella_flexneri_Y_
135	AAC(6)-Iia	aminoglycoside	antibiotic_inactivation	0.0147059	0.0294118	0.801855	0.801855	0	0	0	0.236519	1	gb|AAM92464_1|ARO_3002594|AAC(6_)-IIa__Salmonella_enterica_subsp__enterica_serovar_Typhi_
136	EBR-1	beta-lactam	antibiotic_inactivation	0.0147059	0.0294118	0.106941	0.106941	0	0	0	0.236519	1	gb|AAN32638_1|ARO_3000842|EBR-1_beta-lactamase__Empedobacter_brevis_
137	dfrC	other	target_alter	0.0147059	0.0294118	0.0498689	0.0498689	0	0	0	0.236519	1	gb|AAO04716_1|ARO_3002865|dfrC__Staphylococcus_epidermidis_ATCC_12228_
138	liaF	peptide	target_alter, efflux	0.0147059	0.0294118	0.586566	0.586566	0	0	0	0.236519	1	gb|AAO82601_1|ARO_3003077|Enterococcus_faecalis_liaF_mutant_conferring_daptomycin_resistance__Enterococcus_faecalis_V583_
139	norA	fluoroquinolone	efflux	0.0147059	0.0294118	0.259041	0.259041	0	0	0	0.236519	1	gb|AAS68233_1|ARO_3000391|norA__Staphylococcus_epidermidis_
140	lsaA	multidrug	target_protection	0.0147059	0.0294118	0.530703	0.530703	0	0	0	0.236519	1	gb|AAT46077_1|ARO_3000300|lsaA__Enterococcus_faecalis_
141	lmrC	multidrug	target_protection	0.0147059	0.0294118	0.137944	0.137944	0	0	0	0.236519	1	gb|ABF66011_1|ARO_3002881|lmrC__Lactococcus_lactis_subsp__lactis_
142	lmrD	multidrug	target_protection	0.0147059	0.0294118	0.0589829	0.0589829	0	0	0	0.236519	1	gb|ABF66027_1|ARO_3002882|lmrD__Lactococcus_lactis_subsp__lactis_
143	mprF	peptide	target_alter	0.0147059	0.0294118	0.0200692	0.0200692	0	0	0	0.236519	1	gb|ADJ67256|ARO_3003319|Staphylococcus_aureus_mprF_mutations_conferring_resistance_to_daptomycin__Staphylococcus_aureus_
144	cls	peptide	target_alter	0.0147059	0.0294118	0.309576	0.309576	0	0	0	0.236519	1	gb|AEA93051_1|ARO_3003760|Enterococcus_faecalis_cls_conferring_resistance_to_daptomycin__Enterococcus_faecalis_OG1RF_
145	QnrB41	fluoroquinolone	target_protection	0.0147059	0.0294118	2.45492	2.45492	0	0	0	0.236519	1	gb|AEL31272_1|ARO_3002756|QnrB41__Citrobacter_freundii_
146	mexX	multidrug	efflux	0.0147059	0.0294118	0.0883425	0.0883425	0	0	0	0.236519	1	gb|BAA34299_1|ARO_3003034|mexX__Pseudomonas_aeruginosa_PAO1_
147	emeA	multidrug	efflux	0.0147059	0.0294118	0.195522	0.195522	0	0	0	0.236519	1	gb|BAC11911_1|ARO_3003551|emeA__Enterococcus_faecalis_ATCC_29212_
148	aadA7	aminoglycoside	antibiotic_inactivation	0.0147059	0.0294118	0.197782	0.197782	0	0	0	0.236519	1	gb|BAD00739_1|ARO_3002607|aadA7__Vibrio_fluvialis_
149	mdtE	multidrug	efflux	0.0147059	0.0294118	0.102335	0.102335	0	0	0	0.236519	1	gb|BAE77781_1|ARO_3000795|mdtE__Escherichia_coli_str__K-12_substr__W3110_
150	eptA	peptide	target_alter	0.0147059	0.0294118	0.448699	0.448699	0	0	0	0.236519	1	gb|BAE78116_1|ARO_3003576|eptA__Escherichia_coli_str__K-12_substr__W3110_
151	catI	phenicol	antibiotic_inactivation	0.0147059	0.0294118	2.99648	2.99648	0	0	0	0.236519	1	gb|CAA23899_1|ARO_3002683|catI__Escherichia_coli_
152	OCH-1	beta-lactam	antibiotic_inactivation	0.0147059	0.0294118	0.0883035	0.0883035	0	0	0	0.236519	1	gb|CAC04522_1|ARO_3002514|OCH-1__Ochrobactrum_anthropi_
153	GlpT	fosfomycin	antibiotic_inactivation	0.0147059	0.0294118	0.200464	0.200464	0	0	0	0.236519	1	gb|CDJ72593|ARO_3003889|Escherichia_coli_GlpT_with_mutation_conferring_resistance_to_fosfomycin__Escherichia_coli_str__K-12_substr__MC4100_
154	efrA	multidrug	efflux	0.0147059	0.0294118	0.065174	0.065174	0	0	0	0.236519	1	gb|CDO61513_1|ARO_3003948|efrA__Enterococcus_faecium_
155	dfrE	other	target_alter	0.0147059	0.0294118	0.156968	0.156968	0	0	0	0.236519	1	gb|EOD99669_1|ARO_3002875|dfrE__Enterococcus_faecalis_EnGen0074_
156	rpoB	rifamycin	target_alter	0.0147059	0.0294118	0.583309	0.583309	0	0	0	0.236519	1	gb|NP_312937_1|ARO_3003288|Escherichia_coli_rpoB_mutants_conferring_resistance_to_rifampicin__Escherichia_coli_O157_H7_str__Sakai_
157	mgrA	multidrug	efflux	0.0147059	0.0294118	0.0437828	0.0437828	0	0	0	0.236519	1	gb|WP_001283444_1|ARO_3000815|mgrA__Staphylococcus_
158	YybT	peptide	target_alter	0.0147059	0.0294118	0.32587	0.32587	0	0	0	0.236519	1	gb|WP_002356022|ARO_3003797|Enterococcus_faecalis_YybT_with_mutation_conferring_daptomycin_resistance__Enterococcus_
159	gshF	peptide	target_alter	0.0147059	0.0294118	0.459126	0.459126	0	0	0	0.236519	1	gb|WP_002389492_1|ARO_3003805|Enterococcus_faecalis_gshF_with_mutation_conferring_daptomycin_resistance__Enterococcus_
160	LEN-9	beta-lactam	antibiotic_inactivation	0.0147059	0.0294118	1.94524	1.94524	0	0	0	0.236519	1	gb|WP_032735535_1|ARO_3002459|LEN-9__Klebsiella_
161	mecR1	beta-lactam	target_alter	0.0147059	0.0294118	0.019417	0.019417	0	0	0	0.236519	1	gb|YP_001245420_1|ARO_3000215|mecR1__Staphylococcus_aureus_subsp__aureus_JH9_
162	adeI	multidrug	efflux	0.0147059	0.0294118	0.0920234	0.0920234	0	0	0	0.236519	1	gb|YP_002320475_1|ARO_3000780|adeI__Acinetobacter_baumannii_AB0057_
163	CrpP	fluoroquinolone	antibiotic_inactivation	0.0147059	0.0294118	0.0487015	0.0487015	0	0	0	0.236519	1	gb|YP_004928104_1|ARO_3004468|CrpP__Pseudomonas_aeruginosa_
164	ANT(4)-Ib	aminoglycoside	antibiotic_inactivation	0.0147059	0.0294118	0.0097666	0.0097666	0	0	0	0.236519	1	gb|YP_006938491_1|ARO_3003905|ANT(4_)-Ib__Staphylococcus_aureus_
165	tetX	tetracycline	efflux	0.0147059	0	0	0	0.0294118	0.153021	0.153021	0.236519	1	gb|AAA27471_1|ARO_3000205|tetX__Bacteroides_fragilis_
166	catP	phenicol	antibiotic_inactivation	0.0147059	0	0	0	0.0294118	0.0251809	0.0251809	0.236519	1	gb|AAB51421_1|ARO_3002686|catP__Clostridium_perfringens_
167	SAT-4	other	antibiotic_inactivation	0.0147059	0	0	0	0.0294118	0.518156	0.518156	0.236519	1	gb|AAB53445_1|ARO_3002897|SAT-4__Campylobacter_coli_
168	acrF	multidrug	efflux	0.0147059	0	0	0	0.0294118	0.0377381	0.0377381	0.236519	1	gb|AAC76298_1|ARO_3000502|acrF__Escherichia_coli_str__K-12_substr__MG1655_
169	mdtM	multidrug	efflux	0.0147059	0	0	0	0.0294118	0.00500608	0.00500608	0.236519	1	gb|AAC77293_1|ARO_3001214|mdtM__Escherichia_coli_str__K-12_substr__MG1655_
170	aad(6)	aminoglycoside	antibiotic_inactivation	0.0147059	0	0	0	0.0294118	0.464878	0.464878	0.236519	1	gb|AAU10334_1|ARO_3002628|aad(6)__Streptococcus_oralis_
171	tolC	multidrug	efflux	0.0147059	0	0	0	0.0294118	0.0154705	0.0154705	0.236519	1	gb|ACN32294_1|ARO_3000237|tolC__Escherichia_coli_
172	APH(3)-IIIa	aminoglycoside	antibiotic_inactivation	0.0147059	0	0	0	0.0294118	0.55179	0.55179	0.236519	1	gb|AGV10830_1|ARO_3002647|APH(3_)-IIIa__Campylobacter_coli_CVM_N29710_
173	emrY	tetracycline	efflux	0.0147059	0	0	0	0.0294118	0.00941384	0.00941384	0.236519	1	gb|BAA11237_1|ARO_3000254|emrY__Escherichia_coli_
174	H-NS	multidrug	efflux	0.0147059	0	0	0	0.0294118	0.00480976	0.00480976	0.236519	1	gb|NP_309766_1|ARO_3000676|H-NS__Escherichia_coli_O157_H7_str__Sakai_
175	evgA	multidrug	efflux	0.0147059	0	0	0	0.0294118	0.0679587	0.0679587	0.236519	1	gb|NP_311275_1|ARO_3000832|evgA__Escherichia_coli_O157_H7_str__Sakai_
176	AAC(6)-Ie-APH(2)-Ia	aminoglycoside	antibiotic_inactivation	0.0147059	0	0	0	0.0294118	0.165198	0.165198	0.236519	1	gb|NP_863643_1|ARO_3002597|AAC(6_)-Ie-APH(2__)-Ia__Staphylococcus_aureus_
